# Supplementary material for: A Boolean approach for novel hypoxia-related gene discovery
Source: PLoS One. 2022 Aug 25;17(8):e0273524. doi: 10.1371/journal.pone.0273524 (PMC9409593; doi:10.1371/journal.pone.0273524)
Supplement: S1 Table — (XLSX) [file pone.0273524.s008.xlsx]

## Sheet: Boolean
Table S1: The probesets (genes) detected by MiDReG that pairs with VEGFA at a BooleanNet statistical threshold of SThr > 40 and pThr < 0.2.
S.No	VEGFA and Gene_X	Boolean(VEGFA vs GeneX)	Probeset_GeneX	Gene	Boolean relationship	Correlation	SThrX	SThrY	R^2	a0	a1	r	pvalue	m1	sd1	m2	sd2	box1	box2	bnum	enum	snum1	snum2	snum3	snum4	pnum1	pnum2	pnum3	pnum4	in L and C	PMID
157	VEGFA and VEGFA	VEGFA equivalent VEGFA	210512_s_at	VEGFA	equivalent	1	8.39546	8.39546	1	0	1	1	< 2.22e-16	9.06291	1.84911	9.06291	1.84911	2.84|8.07|9.36|10.35|13.93	2.84|8.07|9.36|10.35|13.93	5944|0|0|15694|25955	1632.83|4311.17|4311.17|11382.83	-106.68	65.67	65.67	-40.41	1	0	0	1
2161	VEGFA and VEGFA	VEGFA low => VEGFA low	212171_x_at	VEGFA	low=>low	0.801066	8.39546	8.22543	0.642	3.66064	0.482792	0.801066	< 2.22e-16	9.06291	1.84911	8.03614	1.11443	2.84|8.07|9.36|10.35|13.93	4.11|7.25|7.92|8.70|13.01	5649|1|2305|6297|25955	3153.25|2496.75|4800.75|3801.25	-44.43	49.95	36.02	-40.46	0.85	0	0.28	0.87
3193	VEGFA and SH3D19	VEGFA low => SH3D19 low	225162_at	SH3D19	low=>low	0.561082	8.39546	6.67087	0.315	1.55881	0.603024	0.561082	< 2.22e-16	9.06291	1.84911	7.02396	1.98733	2.84|8.07|9.36|10.35|13.93	3.03|4.87|7.44|8.70|11.55	4918|607|2448|11784|25955	2059.89|3465.11|5306.11|8925.89	-62.97	48.56	39.25	-30.25	0.78	0.08	0.25	0.89
1993	VEGFA and VEGFA	VEGFA low => VEGFA low	211527_x_at	VEGFA	low=>low	0.771078	8.39546	6.61645	0.595	1.02697	0.584581	0.771078	< 2.22e-16	9.06291	1.84911	6.32498	1.40187	2.84|8.07|9.36|10.35|13.93	3.28|5.23|6.14|7.17|12.39	5773|17|3785|6665|25955	3407.69|2382.31|6150.31|4299.69	-40.51	48.47	30.17	-36.07	0.8	0	0.38	0.82
2353	VEGFA and FAM114A1	VEGFA low => FAM114A1 low	213455_at	FAM114A1	low=>low	0.591887	8.39546	7.57166	0.35	2.78398	0.561594	0.591887	< 2.22e-16	9.06291	1.84911	7.87365	1.75447	2.84|8.07|9.36|10.35|13.93	3.06|6.21|8.24|9.33|11.84	4745|591|2234|11556|25955	1947.08|3388.92|5031.92|8758.08	-63.37	48.06	39.44	-29.89	0.78	0.08	0.24	0.89	Y	Y
3169	VEGFA and EMP2	VEGFA low => EMP2 low	225078_at	EMP2	low=>low	0.521052	8.39546	7.2948	0.271	2.28806	0.571349	0.521052	< 2.22e-16	9.06291	1.84911	7.46615	2.0276	2.84|8.07|9.36|10.35|13.93	3.17|5.47|7.68|9.14|12.90	5019|483|2984|10572|25955	2310.45|3191.55|5692.55|7863.45	-56.33	47.95	35.9	-30.54	0.77	0.07	0.3	0.87	Y	32031575, 23334331
2593	VEGFA and LGR4	VEGFA low => LGR4 low	218326_s_at	LGR4	low=>low	0.552498	8.39546	6.42162	0.305	1.25463	0.572941	0.552498	< 2.22e-16	9.06291	1.84911	6.44714	1.91753	2.84|8.07|9.36|10.35|13.93	2.66|4.54|6.48|8.10|12.36	5162|382|3403|9717|25955	2544.17|2999.83|6020.83|7099.17	-51.88	47.8	33.74	-31.06	0.77	0.05	0.33	0.85	Y	29555474, 32626928
3061	VEGFA and YAP1	VEGFA low => YAP1 low	224894_at	YAP1	low=>low	0.610731	8.39546	6.56239	0.373	-0.639594	0.882107	0.610731	< 2.22e-16	9.06291	1.84911	7.35486	2.67075	2.84|8.07|9.36|10.35|13.93	2.83|3.94|8.50|9.58|12.56	4776|870|1981|13318|25955	1821.44|3824.56|4935.56|10363.44	-69.2	47.78	42.06	-29.02	0.78	0.11	0.21	0.9		Ma et al. PMID: 28848049
2317	VEGFA and YAP1	VEGFA low => YAP1 low	213342_at	YAP1	low=>low	0.558634	8.39546	5.91798	0.312	1.1121	0.566406	0.558634	< 2.22e-16	9.06291	1.84911	6.24538	1.87483	2.84|8.07|9.36|10.35|13.93	3.03|4.16|6.72|7.79|12.43	4915|686|2506|11772|25955	2090.90|3510.10|5330.10|8947.90	-61.76	47.68	38.69	-29.85	0.77	0.09	0.26	0.88
3073	VEGFA and YAP1	VEGFA low => YAP1 low	224895_at	YAP1	low=>low	0.574878	8.39546	7.00521	0.33	1.28712	0.69486	0.574878	< 2.22e-16	9.06291	1.84911	7.58457	2.23503	2.84|8.07|9.36|10.35|13.93	2.93|5.03|8.40|9.47|12.93	4768|801|2091|12779|25955	1868.87|3700.13|4990.13|9879.87	-67.06	47.67	41.05	-29.17	0.78	0.1	0.22	0.9
2953	VEGFA and UACA	VEGFA low => UACA low	223279_s_at	UACA	low=>low	0.575455	8.39546	6.60017	0.331	2.25133	0.513264	0.575455	< 2.22e-16	9.06291	1.84911	6.90299	1.64927	2.84|8.07|9.36|10.35|13.93	3.17|5.37|7.19|8.13|12.54	4666|616|2081|11290|25955	1910.56|3371.44|4836.44|8534.56	-63.02	47.46	39.63	-29.82	0.79	0.08	0.23	0.9
3181	VEGFA and EMP2	VEGFA low => EMP2 low	225079_at	EMP2	low=>low	0.506008	8.39546	7.80959	0.256	3.02244	0.544919	0.506008	< 2.22e-16	9.06291	1.84911	7.961	1.9913	2.84|8.07|9.36|10.35|13.93	3.03|6.02|8.17|9.58|12.87	4961|504|3093|10503|25955	2309.17|3155.83|5744.83|7851.17	-55.16	47.21	34.99	-29.92	0.76	0.07	0.31	0.86
253	VEGFA and DSP	VEGFA low => DSP low	200606_at	DSP	low=>low	0.517017	8.39546	8.37364	0.267	0.753345	0.866176	0.517017	< 2.22e-16	9.06291	1.84911	8.60342	3.09787	2.84|8.07|9.36|10.35|13.93	3.61|5.21|9.35|11.48|14.12	5183|606|3710|11404|25955	2462.88|3326.12|6430.12|8683.88	-54.81	47.17	33.93	-29.19	0.74	0.08	0.33	0.85
1729	VEGFA and TM4SF1	VEGFA low => TM4SF1 low	209386_at	TM4SF1	low=>low	0.562679	8.39546	8.1186	0.317	1.26317	0.806923	0.562679	< 2.22e-16	9.06291	1.84911	8.57625	2.65176	2.84|8.07|9.36|10.35|13.93	3.10|5.67|9.18|10.86|13.83	4803|699|2693|12038|25955	2038.40|3463.60|5457.60|9273.40	-61.21	46.98	37.43	-28.7	0.76	0.09	0.27	0.88
1237	VEGFA and KDELR3	VEGFA low => KDELR3 low	204017_at	KDELR3	low=>low	0.551502	8.39546	6.87566	0.304	1.27585	0.641715	0.551502	< 2.22e-16	9.06291	1.84911	7.09166	2.15158	2.84|8.07|9.36|10.35|13.93	2.85|4.88|7.38|8.86|12.28	5003|597|3016|10840|25955	2308.10|3291.90|5710.90|8145.10	-56.06	46.97	35.66	-29.85	0.76	0.08	0.3	0.86
1609	VEGFA and TSPAN6	VEGFA low => TSPAN6 low	209108_at	TSPAN6	low=>low	0.557751	8.39546	7.09161	0.311	1.2062	0.703967	0.557751	< 2.22e-16	9.06291	1.84911	7.58619	2.33385	2.84|8.07|9.36|10.35|13.93	3.18|5.10|8.26|9.43|12.85	4827|807|2369|12310|25955	1995.88|3638.12|5200.12|9478.88	-63.37	46.95	39.27	-29.08	0.76	0.1	0.25	0.89
2173	VEGFA and GNG12	VEGFA low => GNG12 low	212294_at	GNG12	low=>low	0.570005	8.39546	8.21711	0.325	3.05235	0.62233	0.570005	< 2.22e-16	9.06291	1.84911	8.69247	2.01885	2.84|8.07|9.36|10.35|13.93	3.77|6.35|9.40|10.37|12.59	4729|806|2200|12447|25955	1900.31|3634.69|5028.69|9618.31	-64.86	46.92	39.89	-28.83	0.77	0.1	0.23	0.89
1621	VEGFA and TSPAN6	VEGFA low => TSPAN6 low	209109_s_at	TSPAN6	low=>low	0.531807	8.39546	7.46731	0.283	2.08863	0.628951	0.531807	< 2.22e-16	9.06291	1.84911	7.78876	2.18688	2.84|8.07|9.36|10.35|13.93	3.49|5.56|8.30|9.58|14.12	5008|725|2826|11559|25955	2232.44|3500.56|5601.56|8783.44	-58.72	46.92	37.09	-29.61	0.76	0.09	0.28	0.87
1309	VEGFA and TOM1L1	VEGFA low => TOM1L1 low	204485_s_at	TOM1L1	low=>low	0.55212	8.39546	6.45697	0.305	1.12825	0.608889	0.55212	< 2.22e-16	9.06291	1.84911	6.64656	2.03923	2.84|8.07|9.36|10.35|13.93	2.85|4.66|6.99|8.46|12.47	4979|577|3194|10922|25955	2308.32|3247.68|5864.68|8251.32	-55.56	46.87	34.88	-29.39	0.75	0.08	0.31	0.86
2413	VEGFA and TM4SF1	VEGFA low => TM4SF1 low	215034_s_at	TM4SF1	low=>low	0.525217	8.39546	7.2458	0.276	0.685337	0.730859	0.525217	< 2.22e-16	9.06291	1.84911	7.30904	2.5731	2.84|8.07|9.36|10.35|13.93	3.27|4.62|7.39|9.51|13.51	5148|503|3672|10377|25955	2530.04|3120.96|6289.96|7759.04	-52.02	46.86	33.01	-29.71	0.75	0.07	0.34	0.85
3385	VEGFA and ATP8B1	VEGFA low => ATP8B1 low	226302_at	ATP8B1	low=>low	0.499891	8.39546	6.16649	0.25	-0.085258	0.673075	0.499891	< 2.22e-16	9.06291	1.84911	6.01476	2.48972	2.84|8.07|9.36|10.35|13.93	2.63|3.50|5.72|8.19|12.21	5343|359|4603|9568|25955	2853.73|2848.27|7092.27|7078.73	-46.59	46.65	29.57	-29.58	0.74	0.05	0.39	0.82
1345	VEGFA and EMP2	VEGFA low => EMP2 low	204975_at	EMP2	low=>low	0.4935	8.39546	7.66793	0.244	3.33993	0.494174	0.4935	< 2.22e-16	9.06291	1.84911	7.81858	1.85163	2.84|8.07|9.36|10.35|13.93	3.27|6.08|7.98|9.29|13.01	4893|520|3000|10230|25955	2291.73|3121.27|5601.27|7628.73	-54.33	46.57	34.76	-29.78	0.76	0.07	0.3	0.86
2005	VEGFA and LAMB1	VEGFA low => LAMB1 low	211651_s_at	LAMB1	low=>low	0.549776	8.39546	6.44369	0.302	0.884831	0.640455	0.549776	< 2.22e-16	9.06291	1.84911	6.68922	2.15409	2.84|8.07|9.36|10.35|13.93	2.95|4.38|7.04|8.51|12.42	4959|649|3028|11063|25955	2273.78|3334.22|5713.22|8377.78	-56.31	46.51	35.53	-29.33	0.75	0.09	0.3	0.86
3529	VEGFA and ANKRD57	VEGFA low => ANKRD57 low	227034_at	ANKRD57	low=>low	0.545192	8.39546	6.86481	0.297	2.07002	0.561504	0.545192	< 2.22e-16	9.06291	1.84911	7.15888	1.90443	2.84|8.07|9.36|10.35|13.93	2.97|5.34|7.43|8.64|11.88	4792|668|2481|11005|25955	2095.99|3364.01|5177.01|8308.99	-58.89	46.49	37.48	-29.58	0.77	0.09	0.26	0.88
2245	VEGFA and RND3	VEGFA low => RND3 low	212724_at	RND3	low=>low	0.565496	8.39546	7.73848	0.32	1.39237	0.769504	0.565496	< 2.22e-16	9.06291	1.84911	8.36631	2.51619	2.84|8.07|9.36|10.35|13.93	3.52|5.54|9.17|10.38|13.72	4659|847|2222|12576|25955	1865.98|3640.02|5015.02|9782.98	-64.66	46.3	39.45	-28.24	0.76	0.11	0.24	0.89
1441	VEGFA and ASS1	VEGFA low => ASS1 low	207076_s_at	ASS1	low=>low	0.499638	8.39546	8.44202	0.25	2.93069	0.599759	0.499638	< 2.22e-16	9.06291	1.84911	8.36626	2.21965	2.84|8.07|9.36|10.35|13.93	3.58|6.36|8.29|10.21|13.79	5209|372|4153|9295|25955	2745.77|2835.23|6616.23|6831.77	-47	46.27	30.29	-29.8	0.74	0.05	0.38	0.83
1333	VEGFA and PPIC	VEGFA low => PPIC low	204518_s_at	PPIC	low=>low	0.517382	8.39546	6.51538	0.268	2.55509	0.460691	0.517382	< 2.22e-16	9.06291	1.84911	6.73029	1.6465	2.84|8.07|9.36|10.35|13.93	2.99|5.15|7.02|8.12|11.08	4822|649|2665|10815|25955	2161.44|3309.56|5325.56|8154.44	-57.21	46.25	36.46	-29.46	0.76	0.09	0.28	0.87
637	VEGFA and EGFR	VEGFA low => EGFR low	201983_s_at	EGFR	low=>low	0.551228	8.39546	7.16284	0.304	0.892771	0.711271	0.551228	< 2.22e-16	9.06291	1.84911	7.33896	2.38598	2.84|8.07|9.36|10.35|13.93	3.18|4.86|7.55|9.27|14.32	5039|573|3428|10493|25955	2432.64|3179.36|6034.36|7886.64	-52.83	46.23	33.56	-29.34	0.75	0.08	0.33	0.85
925	VEGFA and PLOD2	VEGFA low => PLOD2 low	202620_s_at	PLOD2	low=>low	0.617435	8.39546	6.71774	0.381	-0.800331	0.887051	0.617435	< 2.22e-16	9.06291	1.84911	7.23893	2.65656	2.84|8.07|9.36|10.35|13.93	2.70|4.37|7.74|9.50|12.93	4794|818|2407|11895|25955	2029.33|3582.67|5171.67|9130.33	-61.35	46.19	38.45	-28.93	0.76	0.11	0.25	0.88		Manalo et al
1321	VEGFA and PPIC	VEGFA low => PPIC low	204517_at	PPIC	low=>low	0.59217	8.39546	7.25257	0.351	0.851892	0.779449	0.59217	< 2.22e-16	9.06291	1.84911	7.91597	2.4339	2.84|8.07|9.36|10.35|13.93	2.85|5.10|8.91|9.93|13.09	4690|963|2064|13014|25955	1841.70|3811.30|4912.30|10165.70	-66.36	46.14	40.65	-28.25	0.76	0.12	0.22	0.9		PMID:29123894
409	VEGFA and SDC1	VEGFA low => SDC1 low	201286_at	SDC1	low=>low	0.463034	8.39546	7.79726	0.214	3.07032	0.502355	0.463034	< 2.22e-16	9.06291	1.84911	7.62311	2.00613	2.84|8.07|9.36|10.35|13.93	4.00|5.78|7.35|9.21|13.29	5365|280|4780|8735|25955	2988.96|2656.04|7156.04|6358.96	-43.46	46.11	28.1	-29.8	0.74	0.04	0.41	0.81
469	VEGFA and LAMB1	VEGFA low => LAMB1 low	201505_at	LAMB1	low=>low	0.569259	8.39546	6.31545	0.324	-0.54719	0.806761	0.569259	< 2.22e-16	9.06291	1.84911	6.76441	2.62058	2.84|8.07|9.36|10.35|13.93	2.61|3.66|7.51|9.01|12.77	4887|791|2851|11898|25955	2150.90|3527.10|5587.10|9161.90	-58.99	46.08	36.61	-28.58	0.75	0.1	0.28	0.87
2893	VEGFA and PARVA	VEGFA low => PARVA low	222455_s_at	PARVA	low=>low	0.51813	8.39546	5.7756	0.268	1.74664	0.453306	0.51813	< 2.22e-16	9.06291	1.84911	5.85491	1.61776	2.84|8.07|9.36|10.35|13.93	2.94|4.28|5.96|7.16|10.54	5071|507|3214|9476|25955	2529.76|3048.24|5755.24|6934.76	-50.52	46.04	33.51	-30.51	0.76	0.07	0.32	0.85
721	VEGFA and WWTR1	VEGFA low => WWTR1 low	202133_at	WWTR1	low=>low	0.5825	8.39546	6.86576	0.339	0.125856	0.811337	0.5825	< 2.22e-16	9.06291	1.84911	7.47893	2.57553	2.84|8.07|9.36|10.35|13.93	2.81|4.55|8.17|9.65|13.03	4752|874|2329|12282|25955	1968.56|3657.44|5112.44|9498.56	-62.72	46.03	38.93	-28.55	0.76	0.11	0.24	0.89
421	VEGFA and SDC1	VEGFA low => SDC1 low	201287_s_at	SDC1	low=>low	0.450195	8.39546	8.15847	0.203	3.55959	0.491743	0.450195	< 2.22e-16	9.06291	1.84911	8.01621	2.01976	2.84|8.07|9.36|10.35|13.93	3.58|6.23|7.80|9.72|13.45	5313|309|4677|8908|25955	2924.13|2697.87|7065.87|6519.13	-44.15	45.99	28.42	-29.57	0.74	0.04	0.41	0.81
3709	VEGFA and KIAA1217	VEGFA low => KIAA1217 low	231807_at	KIAA1217	low=>low	0.550168	8.39546	6.16483	0.303	1.37672	0.556525	0.550168	< 2.22e-16	9.06291	1.84911	6.42045	1.87047	2.84|8.07|9.36|10.35|13.93	3.16|4.46|6.78|7.94|12.59	4793|673|2830|11136|25955	2144.26|3321.74|5478.74|8487.26	-57.17	45.96	35.79	-28.74	0.75	0.09	0.29	0.87
1741	VEGFA and TM4SF1	VEGFA low => TM4SF1 low	209387_s_at	TM4SF1	low=>low	0.50782	8.39546	6.85989	0.258	0.940132	0.64206	0.50782	< 2.22e-16	9.06291	1.84911	6.75907	2.33791	2.84|8.07|9.36|10.35|13.93	2.82|4.42|6.66|8.76|12.59	5211|436|4042|9444|25955	2730.97|2916.03|6522.03|6963.97	-47.46	45.94	30.72	-29.72	0.74	0.06	0.37	0.83
2521	VEGFA and PERP	VEGFA low => PERP low	217744_s_at	PERP	low=>low	0.498504	8.39546	7.52615	0.249	0.587801	0.789866	0.498504	< 2.22e-16	9.06291	1.84911	7.74629	2.92986	2.84|8.07|9.36|10.35|13.93	3.05|4.55|8.21|10.31|13.59	5126|654|3698|10977|25955	2493.41|3286.59|6330.59|8344.41	-52.7	45.93	33.09	-28.81	0.73	0.08	0.34	0.85
2509	VEGFA and ERBB2	VEGFA low => ERBB2 low	216836_s_at	ERBB2	low=>low	0.47188	8.39546	7.8715	0.223	4.25096	0.396552	0.47188	< 2.22e-16	9.06291	1.84911	7.84487	1.55393	2.84|8.07|9.36|10.35|13.93	4.02|6.49|7.81|9.00|14.25	5027|319|3663|8610|25955	2636.74|2709.26|6053.26|6219.74	-46.54	45.93	30.73	-30.3	0.76	0.05	0.36	0.83
1837	VEGFA and IGFBP3	VEGFA low => IGFBP3 low	210095_s_at	IGFBP3	low=>low	0.552802	8.39546	8.37005	0.306	1.72121	0.748332	0.552802	< 2.22e-16	9.06291	1.84911	8.50328	2.50315	2.84|8.07|9.36|10.35|13.93	3.66|6.08|8.69|10.48|14.63	4977|568|3584|10576|25955	2409.07|3135.93|6151.93|8008.07	-52.29	45.86	32.74	-28.68	0.74	0.08	0.34	0.85
2833	VEGFA and PERP	VEGFA low => PERP low	222392_x_at	PERP	low=>low	0.538875	8.39546	8.46354	0.29	0.822757	0.899391	0.538875	< 2.22e-16	9.06291	1.84911	8.97386	3.08619	2.84|8.07|9.36|10.35|13.93	3.50|5.76|10.13|11.63|13.90	4836|798|2957|12137|25955	2118.19|3515.81|5674.81|9419.19	-59.02	45.84	36.08	-27.99	0.74	0.1	0.29	0.87
2941	VEGFA and CLDN12	VEGFA low => CLDN12 low	223249_at	CLDN12	low=>low	0.585706	8.39546	6.98644	0.343	2.88547	0.486579	0.585706	< 2.22e-16	9.06291	1.84911	7.29529	1.53616	2.84|8.07|9.36|10.35|13.93	3.02|6.15|7.51|8.44|12.64	4346|655|1793|10937|25955	1731.50|3269.50|4407.50|8322.50	-62.81	45.73	39.39	-28.65	0.79	0.09	0.22	0.9
3421	VEGFA and PTPN21	VEGFA low => PTPN21 low	226380_at	PTPN21	low=>low	0.516292	8.39546	5.88764	0.267	2.15809	0.436204	0.516292	< 2.22e-16	9.06291	1.84911	6.11137	1.56227	2.84|8.07|9.36|10.35|13.93	2.59|4.48|6.30|7.33|11.07	4772|654|2391|10180|25955	2159.61|3266.39|5003.39|7567.61	-56.2	45.72	36.94	-30.02	0.77	0.09	0.26	0.87
169	VEGFA and FKBP9	VEGFA equivalent FKBP9	212169_at	FKBP9	equivalent	0.618752	8.39546	7.64701	0.383	2.94847	0.582428	0.618752	< 2.22e-16	9.06291	1.84911	8.22697	1.74056	2.84|8.07|9.36|10.35|13.93	3.61|6.81|8.83|9.53|12.59	4269|882|1584|13160|25955	1515.40|3635.60|4337.60|10406.40	-70.71	45.67	41.81	-26.99	0.78	0.12	0.19	0.91		Manalo et al
3001	VEGFA and ERRFI1	VEGFA low => ERRFI1 low	224657_at	ERRFI1	low=>low	0.628777	8.39546	7.23748	0.395	0.741472	0.786716	0.628777	< 2.22e-16	9.06291	1.84911	7.87141	2.31357	2.84|8.07|9.36|10.35|13.93	3.17|5.84|8.31|9.60|13.21	4503|905|1869|12529|25955	1739.87|3668.13|4632.13|9765.87	-66.24	45.63	40.61	-27.96	0.77	0.12	0.21	0.9		12387890
3289	VEGFA and COL12A1	VEGFA low => COL12A1 low	225664_at	COL12A1	low=>low	0.518321	8.39546	7.00624	0.269	-0.120031	0.775884	0.518321	< 2.22e-16	9.06291	1.84911	6.91174	2.76796	2.84|8.07|9.36|10.35|13.93	2.66|4.20|6.77|9.35|13.76	5253|461|4486|9783|25955	2784.80|2929.20|6954.20|7314.80	-46.77	45.61	29.61	-28.86	0.73	0.06	0.39	0.82
2089	VEGFA and COL4A1	VEGFA low => COL4A1 low	211980_at	COL4A1	low=>low	0.553514	8.39546	7.96823	0.306	0.849257	0.817277	0.553514	< 2.22e-16	9.06291	1.84911	8.25616	2.73025	2.84|8.07|9.36|10.35|13.93	3.00|5.52|8.75|10.71|13.80	5022|721|3517|11263|25955	2389.49|3353.51|6149.51|8630.49	-53.84	45.46	33.57	-28.33	0.73	0.09	0.32	0.85
1405	VEGFA and SNX7	VEGFA low => SNX7 low	205573_s_at	SNX7	low=>low	0.563707	8.39546	6.80711	0.318	1.17017	0.688415	0.563707	< 2.22e-16	9.06291	1.84911	7.40921	2.25818	2.84|8.07|9.36|10.35|13.93	3.14|4.89|8.20|9.29|11.89	4601|926|2216|12666|25955	1846.12|3680.88|4970.88|9911.12	-64.08	45.41	39.08	-27.66	0.75	0.12	0.24	0.89
1489	VEGFA and CCND1	VEGFA low => CCND1 low	208712_at	CCND1	low=>low	0.547089	8.39546	6.89149	0.299	1.17719	0.673876	0.547089	< 2.22e-16	9.06291	1.84911	7.28447	2.27764	2.84|8.07|9.36|10.35|13.93	2.98|4.91|7.81|9.14|13.55	4757|804|2688|11684|25955	2077.04|3483.96|5367.96|9004.04	-58.77	45.4	36.58	-28.23	0.75	0.1	0.27	0.87
913	VEGFA and PLOD2	VEGFA low => PLOD2 low	202619_s_at	PLOD2	low=>low	0.584964	8.39546	6.72382	0.342	0.662245	0.679099	0.584964	< 2.22e-16	9.06291	1.84911	6.81686	2.14667	2.84|8.07|9.36|10.35|13.93	2.85|4.72|6.89|8.54|13.11	4975|554|3367|9816|25955	2464.88|3064.12|5877.12|7305.88	-50.56	45.36	32.75	-29.37	0.75	0.08	0.33	0.85
1681	VEGFA and NR2F6	VEGFA low => NR2F6 low	209262_s_at	NR2F6	low=>low	0.545959	8.39546	7.85164	0.298	4.62485	0.38253	0.545959	< 2.22e-16	9.06291	1.84911	8.09169	1.29559	2.84|8.07|9.36|10.35|13.93	3.54|7.08|8.29|9.08|12.18	4337|612|1845|10320|25955	1787.70|3161.30|4394.30|7770.70	-60.28	45.35	38.46	-28.92	0.79	0.09	0.23	0.9
301	VEGFA and KDELR2	VEGFA low => KDELR2 low	200698_at	KDELR2	low=>low	0.590023	8.39546	8.98281	0.348	4.99414	0.476786	0.590023	< 2.22e-16	9.06291	1.84911	9.31521	1.49423	2.84|8.07|9.36|10.35|13.93	3.29|8.24|9.70|10.48|12.39	4231|736|1776|11634|25955	1623.59|3343.41|4383.41|9026.59	-64.69	45.1	39.39	-27.44	0.78	0.1	0.21	0.9
2845	VEGFA and ENAH	VEGFA low => ENAH low	222433_at	ENAH	low=>low	0.54514	8.39546	7.68016	0.297	2.63009	0.624906	0.54514	< 2.22e-16	9.06291	1.84911	8.29355	2.11967	2.84|8.07|9.36|10.35|13.93	3.27|6.21|8.93|10.00|12.95	4468|943|1941|12589|25955	1739.09|3671.91|4669.91|9860.09	-65.4	45.04	39.93	-27.47	0.76	0.12	0.22	0.9
3121	VEGFA and ---	VEGFA low => --- low	224999_at	---	low=>low	0.514571	8.39546	6.52192	0.265	1.64108	0.54972	0.514571	< 2.22e-16	9.06291	1.84911	6.62315	1.97541	2.84|8.07|9.36|10.35|13.93	3.05|4.69|6.74|8.12|13.56	5016|568|3525|9724|25955	2532.41|3051.59|6008.59|7240.41	-49.34	44.96	32.04	-29.18	0.74	0.08	0.34	0.84
1633	VEGFA and NR2F2	VEGFA low => NR2F2 low	209120_at	NR2F2	low=>low	0.579647	8.39546	6.42853	0.336	-0.146469	0.821911	0.579647	< 2.22e-16	9.06291	1.84911	7.30244	2.62195	2.84|8.07|9.36|10.35|13.93	2.71|3.90|8.28|9.36|12.57	4589|1123|1884|13287|25955	1770.52|3941.48|4702.48|10468.52	-66.96	44.9	41.11	-27.54	0.76	0.14	0.21	0.9
1825	VEGFA and CARD10	VEGFA low => CARD10 low	210026_s_at	CARD10	low=>low	0.515829	8.39546	6.42156	0.266	1.63648	0.52228	0.515829	< 2.22e-16	9.06291	1.84911	6.36986	1.87224	2.84|8.07|9.36|10.35|13.93	3.10|4.57|6.30|7.96|11.48	5173|479|3922|9027|25955	2763.56|2888.44|6331.44|6617.56	-45.82	44.84	30.29	-29.61	0.74	0.07	0.37	0.82
2533	VEGFA and PARVA	VEGFA low => PARVA low	217890_s_at	PARVA	low=>low	0.52924	8.39546	6.79941	0.28	2.79972	0.488926	0.52924	< 2.22e-16	9.06291	1.84911	7.23082	1.70826	2.84|8.07|9.36|10.35|13.93	2.94|5.57|7.62|8.52|11.64	4508|882|2057|11820|25955	1836.58|3553.42|4728.42|9148.58	-62.32	44.82	38.86	-27.92	0.76	0.12	0.23	0.89
313	VEGFA and KDELR2	VEGFA low => KDELR2 low	200699_at	KDELR2	low=>low	0.572296	8.39546	8.70148	0.328	5.20523	0.417392	0.572296	< 2.22e-16	9.06291	1.84911	8.98802	1.34861	2.84|8.07|9.36|10.35|13.93	3.88|7.96|9.28|10.02|12.54	4160|667|1849|11171|25955	1625.23|3201.77|4383.77|8636.23	-62.84	44.8	38.29	-27.27	0.78	0.1	0.22	0.9
3217	VEGFA and FBLIM1	VEGFA low => FBLIM1 low	225258_at	FBLIM1	low=>low	0.4935	8.39546	7.32264	0.244	3.66231	0.407115	0.4935	< 2.22e-16	9.06291	1.84911	7.35196	1.52543	2.84|8.07|9.36|10.35|13.93	2.61|6.09|7.39|8.55|11.84	4812|479|3352|9294|25955	2408.19|2882.81|5755.81|6890.19	-48.96	44.77	31.69	-28.95	0.75	0.07	0.34	0.84
433	VEGFA and CYR61	VEGFA low => CYR61 low	201289_at	CYR61	low=>low	0.551945	8.39546	7.45342	0.305	0.549773	0.784704	0.551945	< 2.22e-16	9.06291	1.84911	7.66148	2.62889	2.84|8.07|9.36|10.35|13.93	3.02|5.04|7.86|9.89|13.17	4910|693|3328|10530|25955	2371.80|3231.20|5866.20|7991.80	-52.11	44.66	33.15	-28.39	0.74	0.09	0.32	0.85
1069	VEGFA and HES1	VEGFA low => HES1 low	203395_s_at	HES1	low=>low	0.548085	8.39546	6.35885	0.3	2.45015	0.449416	0.548085	< 2.22e-16	9.06291	1.84911	6.52316	1.51622	2.84|8.07|9.36|10.35|13.93	3.34|5.21|6.71|7.75|11.37	4551|613|2668|10174|25955	2070.36|3093.64|5148.64|7693.36	-54.5	44.6	34.58	-28.27	0.76	0.09	0.29	0.87
2881	VEGFA and PARVA	VEGFA low => PARVA low	222454_s_at	PARVA	low=>low	0.493708	8.39546	6.46131	0.244	3.10188	0.380987	0.493708	< 2.22e-16	9.06291	1.84911	6.55474	1.42693	2.84|8.07|9.36|10.35|13.93	3.40|5.18|6.65|7.66|10.51	4871|593|2805|9126|25955	2411.13|3052.87|5264.87|6666.13	-50.07	44.52	33.9	-30.12	0.76	0.08	0.3	0.85
2065	VEGFA and COL4A2	VEGFA low => COL4A2 low	211964_at	COL4A2	low=>low	0.569161	8.39546	7.96485	0.324	0.703947	0.850969	0.569161	< 2.22e-16	9.06291	1.84911	8.4162	2.76465	2.84|8.07|9.36|10.35|13.93	3.46|5.33|9.15|10.82|13.87	4820|871|3085|11814|25955	2184.91|3506.09|5720.09|9178.91	-56.37	44.51	34.85	-27.5	0.73	0.11	0.3	0.86
385	VEGFA and CDH1	VEGFA low => CDH1 low	201131_s_at	CDH1	low=>low	0.452374	8.39546	7.75679	0.205	0.264657	0.80619	0.452374	< 2.22e-16	9.06291	1.84911	7.57109	3.29535	2.84|8.07|9.36|10.35|13.93	2.79|4.21|7.06|11.07|12.93	5243|473|5234|9928|25955	2868.40|2847.60|7608.60|7553.40	-44.32	44.5	27.23	-27.31	0.71	0.06	0.42	0.8
865	VEGFA and PRSS23	VEGFA low => PRSS23 low	202458_at	PRSS23	low=>low	0.499068	8.39546	7.64888	0.249	2.27597	0.621717	0.499068	< 2.22e-16	9.06291	1.84911	7.91054	2.30354	2.84|8.07|9.36|10.35|13.93	3.06|5.73|8.16|9.76|13.21	4615|670|3040|10839|25955	2111.08|3173.92|5543.92|8335.08	-54.46	44.45	33.63	-27.41	0.74	0.09	0.31	0.86
529	VEGFA and CALD1	VEGFA low => CALD1 low	201616_s_at	CALD1	low=>low	0.521304	8.39546	7.21749	0.272	1.663	0.640517	0.521304	< 2.22e-16	9.06291	1.84911	7.46794	2.27196	2.84|8.07|9.36|10.35|13.93	3.44|5.15|7.72|9.29|13.51	4763|702|3140|10672|25955	2240.49|3224.51|5662.51|8149.49	-53.28	44.43	33.53	-27.94	0.74	0.1	0.31	0.86
193	VEGFA and TEAD1	VEGFA equivalent TEAD1	224955_at	TEAD1	equivalent	0.593836	8.39546	6.92211	0.353	0.741577	0.790825	0.593836	< 2.22e-16	9.06291	1.84911	7.90875	2.4625	2.84|8.07|9.36|10.35|13.93	3.03|5.00|8.91|9.81|12.13	4443|1225|1589|13807|25955	1623.12|4044.88|4408.88|10987.12	-69.95	44.34	42.47	-26.89	0.76	0.15	0.18	0.91		Ma et al. PMID: 28848049
685	VEGFA and EFNA1	VEGFA low => EFNA1 low	202023_at	EFNA1	low=>low	0.505981	8.39546	7.78458	0.256	3.24068	0.50089	0.505981	< 2.22e-16	9.06291	1.84911	7.7802	1.8305	2.84|8.07|9.36|10.35|13.93	3.29|6.07|7.77|9.32|13.43	4839|478|3962|9591|25955	2479.86|2837.14|6321.14|7231.86	-47.37	44.3	29.68	-27.74	0.73	0.07	0.37	0.83
1945	VEGFA and TPM1	VEGFA low => TPM1 low	210987_x_at	TPM1	low=>low	0.53634	8.39546	8.68626	0.288	3.5493	0.596371	0.53634	< 2.22e-16	9.06291	1.84911	8.95415	2.05607	2.84|8.07|9.36|10.35|13.93	3.42|7.42|9.16|10.57|13.80	4553|687|2719|10585|25955	2054.86|3185.14|5217.14|8086.86	-55.1	44.27	34.6	-27.78	0.75	0.1	0.29	0.87
2737	VEGFA and SLC2A10	VEGFA low => SLC2A10 low	221024_s_at	SLC2A10	low=>low	0.489614	8.39546	6.21427	0.24	0.931992	0.569466	0.489614	< 2.22e-16	9.06291	1.84911	6.09301	2.15068	2.84|8.07|9.36|10.35|13.93	2.76|3.96|5.89|7.95|12.82	5214|450|4668|9114|25955	2878.31|2785.69|7003.69|6778.31	-43.52	44.26	27.91	-28.36	0.72	0.06	0.41	0.81
3505	VEGFA and CHMP4C	VEGFA low => CHMP4C low	226803_at	CHMP4C	low=>low	0.455021	8.39546	6.43601	0.207	1.74972	0.50324	0.455021	< 2.22e-16	9.06291	1.84911	6.31054	2.04506	2.84|8.07|9.36|10.35|13.93	3.01|4.32|5.96|8.20|12.03	5230|444|4989|9337|25955	2899.13|2774.87|7319.87|7006.13	-43.27	44.25	27.24	-27.83	0.72	0.06	0.42	0.8
2713	VEGFA and ANKRD57	VEGFA low => ANKRD57 low	219496_at	ANKRD57	low=>low	0.497338	8.39546	6.3615	0.247	2.34317	0.449973	0.497338	< 2.22e-16	9.06291	1.84911	6.42123	1.673	2.84|8.07|9.36|10.35|13.93	3.01|4.98|6.46|7.65|11.31	4760|516|3018|8952|25955	2379.49|2896.51|5398.51|6571.49	-48.79	44.24	32.4	-29.36	0.76	0.08	0.32	0.85
565	VEGFA and KRT19	VEGFA low => KRT19 low	201650_at	KRT19	low=>low	0.437431	8.39546	7.59902	0.191	-0.371834	0.824074	0.437431	< 2.22e-16	9.06291	1.84911	7.09668	3.48353	2.84|8.07|9.36|10.35|13.93	2.90|3.91|5.24|10.71|14.03	5488|369|5945|9037|25955	3213.35|2643.65|8219.65|6762.35	-40.11	44.24	25.09	-27.65	0.71	0.05	0.46	0.78
2209	VEGFA and MYO1B	VEGFA low => MYO1B low	212364_at	MYO1B	low=>low	0.524062	8.39546	6.73407	0.275	1.84586	0.568174	0.524062	< 2.22e-16	9.06291	1.84911	6.99518	2.00475	2.84|8.07|9.36|10.35|13.93	2.84|5.10|7.33|8.63|12.25	4692|759|2883|10861|25955	2151.15|3299.85|5423.85|8320.15	-54.75	44.23	34.5	-27.84	0.74	0.1	0.3	0.86
2257	VEGFA and C9orf3	VEGFA low => C9orf3 low	212848_s_at	C9orf3	low=>low	0.491553	8.39546	7.57838	0.242	4.20102	0.375835	0.491553	< 2.22e-16	9.06291	1.84911	7.60717	1.4138	2.84|8.07|9.36|10.35|13.93	4.10|6.42|7.63|8.68|12.01	4709|432|3034|8452|25955	2394.10|2746.90|5348.90|6137.10	-47.28	44.17	31.65	-29.54	0.76	0.07	0.33	0.84
613	VEGFA and PLAT	VEGFA low => PLAT low	201860_s_at	PLAT	low=>low	0.491884	8.39546	6.77162	0.242	0.919476	0.621964	0.491884	< 2.22e-16	9.06291	1.84911	6.55628	2.33811	2.84|8.07|9.36|10.35|13.93	2.89|4.29|6.31|8.45|13.92	5262|384|4867|8663|25955	2982.29|2663.71|7146.71|6383.29	-41.73	44.17	26.97	-28.52	0.73	0.06	0.42	0.8
3457	VEGFA and ---	VEGFA low => --- low	226621_at	---	low=>low	0.545438	8.39546	7.02317	0.298	1.55989	0.611838	0.545438	< 2.22e-16	9.06291	1.84911	7.10492	2.07421	2.84|8.07|9.36|10.35|13.93	3.13|5.02|7.20|8.88|12.27	4961|590|3701|9688|25955	2538.69|3012.31|6123.31|7265.69	-48.07	44.14	30.96	-28.41	0.73	0.08	0.35	0.83
2125	VEGFA and CAV1	VEGFA low => CAV1 low	212097_at	CAV1	low=>low	0.516402	8.39546	7.37092	0.267	0.50555	0.809486	0.516402	< 2.22e-16	9.06291	1.84911	7.84185	2.89857	2.84|8.07|9.36|10.35|13.93	2.74|4.98|8.28|10.25|13.89	4770|889|2869|11482|25955	2160.37|3498.63|5478.63|8872.37	-56.12	44.12	35.26	-27.7	0.73	0.11	0.29	0.86
1165	VEGFA and SEMA3C	VEGFA low => SEMA3C low	203789_s_at	SEMA3C	low=>low	0.486423	8.39546	6.90457	0.237	1.09677	0.661703	0.486423	< 2.22e-16	9.06291	1.84911	7.09373	2.51543	2.84|8.07|9.36|10.35|13.93	2.67|4.63|7.38|9.32|12.65	4952|690|3765|10525|25955	2467.46|3174.54|6249.54|8040.46	-50	44.1	31.43	-27.7	0.72	0.09	0.35	0.84
2149	VEGFA and IGFBP3	VEGFA low => IGFBP3 low	212143_s_at	IGFBP3	low=>low	0.52803	8.39546	7.86479	0.279	2.08782	0.607079	0.52803	< 2.22e-16	9.06291	1.84911	7.58972	2.12593	2.84|8.07|9.36|10.35|13.93	3.71|5.68|7.19|9.14|14.47	5381|314|5159|8121|25955	3163.39|2531.61|7376.61|5903.39	-39.41	44.08	25.82	-28.85	0.73	0.05	0.44	0.79
1105	VEGFA and MET	VEGFA low => MET low	203510_at	MET	low=>low	0.539038	8.39546	7.16009	0.291	1.0063	0.696172	0.539038	< 2.22e-16	9.06291	1.84911	7.31564	2.38814	2.84|8.07|9.36|10.35|13.93	2.80|4.94|7.53|9.43|13.30	4969|703|3672|10384|25955	2484.38|3187.62|6156.62|7899.38	-49.83	44.01	31.67	-27.95	0.73	0.09	0.34	0.84
3049	VEGFA and WASL	VEGFA low => WASL low	224813_at	WASL	low=>low	0.5772	8.39546	8.54618	0.333	5.20208	0.406323	0.5772	< 2.22e-16	9.06291	1.84911	8.88455	1.30169	2.84|8.07|9.36|10.35|13.93	3.76|7.87|9.25|9.88|13.03	4089|810|1636|11695|25955	1538.50|3360.50|4186.50|9144.50	-65	44	39.42	-26.67	0.77	0.12	0.2	0.91
1861	VEGFA and VEGFA	VEGFA low => VEGFA low	210513_s_at	VEGFA	low=>low	0.669231	8.39546	7.18448	0.448	3.38413	0.392418	0.669231	< 2.22e-16	9.06291	1.84911	6.94058	1.08426	2.84|8.07|9.36|10.35|13.93	3.38|6.19|6.82|7.54|12.53	5178|20|3770|5441|25955	3227.96|1970.04|5720.04|3490.96	-34.32	43.95	25.79	-33	0.79	0	0.42	0.79
817	VEGFA and COL1A2	VEGFA low => COL1A2 low	202403_s_at	COL1A2	low=>low	0.477044	8.39546	9.11116	0.228	1.51036	0.819346	0.477044	< 2.22e-16	9.06291	1.84911	8.93602	3.17593	2.84|8.07|9.36|10.35|13.93	3.49|5.84|8.42|12.14|14.54	5246|525|5080|9778|25955	2888.72|2882.28|7437.28|7420.72	-43.85	43.92	27.34	-27.36	0.71	0.07	0.42	0.8
1753	VEGFA and TEAD3	VEGFA low => TEAD3 low	209454_s_at	TEAD3	low=>low	0.469192	8.39546	6.2158	0.22	3.75058	0.268074	0.469192	< 2.22e-16	9.06291	1.84911	6.18011	1.05649	2.84|8.07|9.36|10.35|13.93	2.80|5.34|6.15|6.96|10.60	4702|290|2943|7209|25955	2520.06|2471.94|5124.94|5027.06	-43.44	43.89	30.48	-30.76	0.78	0.05	0.34	0.84
241	VEGFA and COL1A1	VEGFA low => COL1A1 low	1556499_s_at	COL1A1	low=>low	0.557977	8.39546	8.22426	0.311	-1.89868	1.14329	0.557977	< 2.22e-16	9.06291	1.84911	8.46286	3.78881	2.84|8.07|9.36|10.35|13.93	2.55|4.33|8.97|12.29|13.97	5030|776|3946|10996|25955	2511.79|3294.21|6464.21|8477.79	-50.24	43.88	31.33	-27.35	0.71	0.1	0.35	0.83
1429	VEGFA and TPM1	VEGFA low => TPM1 low	206116_s_at	TPM1	low=>low	0.503061	8.39546	8.18442	0.253	3.00845	0.568161	0.503061	< 2.22e-16	9.06291	1.84911	8.15763	2.08839	2.84|8.07|9.36|10.35|13.93	3.13|6.42|8.14|9.67|14.16	4964|501|3840|9007|25955	2627.45|2837.55|6176.55|6670.45	-45.57	43.87	29.74	-28.6	0.74	0.07	0.37	0.82
901	VEGFA and EPS8	VEGFA low => EPS8 low	202609_at	EPS8	low=>low	0.615674	8.39546	7.04107	0.379	0.792811	0.764733	0.615674	< 2.22e-16	9.06291	1.84911	7.72352	2.29679	2.84|8.07|9.36|10.35|13.93	2.86|6.01|8.27|9.57|13.11	4322|1024|1808|12593|25955	1659.54|3686.46|4470.46|9930.54	-65.34	43.86	39.83	-26.71	0.76	0.13	0.21	0.9
3085	VEGFA and PTGFRN	VEGFA low => PTGFRN low	224937_at	PTGFRN	low=>low	0.53749	8.39546	6.46803	0.289	1.31479	0.622	0.53749	< 2.22e-16	9.06291	1.84911	6.95192	2.13984	2.84|8.07|9.36|10.35|13.93	2.91|4.70|7.62|8.73|12.09	4543|924|2574|12032|25955	1938.36|3528.64|5178.64|9427.36	-59.14	43.85	36.2	-26.82	0.73	0.12	0.27	0.88
841	VEGFA and ST5	VEGFA low => ST5 low	202440_s_at	ST5	low=>low	0.505655	8.39546	7.08265	0.256	4.08673	0.353206	0.505655	< 2.22e-16	9.06291	1.84911	7.2878	1.29162	2.84|8.07|9.36|10.35|13.93	4.00|6.07|7.49|8.24|11.75	4488|678|2435|9957|25955	2036.92|3129.08|4886.08|7505.92	-54.31	43.83	35.08	-28.29	0.76	0.1	0.27	0.87
1957	VEGFA and COL3A1	VEGFA low => COL3A1 low	211161_s_at	COL3A1	low=>low	0.473042	8.39546	7.46597	0.224	-1.37795	0.949653	0.473042	< 2.22e-16	9.06291	1.84911	7.22867	3.71217	2.84|8.07|9.36|10.35|13.93	2.69|3.65|5.71|11.14|14.19	5317|544|5305|9894|25955	2956.10|2904.90|7665.90|7533.10	-43.4	43.8	26.97	-27.19	0.7	0.07	0.42	0.8
3373	VEGFA and PRSS23	VEGFA low => PRSS23 low	226279_at	PRSS23	low=>low	0.491677	8.39546	7.14942	0.242	1.83705	0.605334	0.491677	< 2.22e-16	9.06291	1.84911	7.32314	2.27655	2.84|8.07|9.36|10.35|13.93	3.17|5.15|7.52|9.16|13.17	4717|655|3431|10363|25955	2283.79|3088.21|5864.21|7929.79	-50.91	43.79	31.78	-27.32	0.73	0.09	0.33	0.85
829	VEGFA and COL1A2	VEGFA low => COL1A2 low	202404_s_at	COL1A2	low=>low	0.478044	8.39546	7.99061	0.229	-0.899762	0.947931	0.478044	< 2.22e-16	9.06291	1.84911	7.69125	3.66667	2.84|8.07|9.36|10.35|13.93	3.06|4.14|6.68|11.46|14.35	5324|491|5436|9593|25955	3001.79|2813.21|7758.21|7270.79	-42.38	43.79	26.37	-27.23	0.71	0.07	0.43	0.79
757	VEGFA and TACC2	VEGFA low => TACC2 low	202289_s_at	TACC2	low=>low	0.518059	8.39546	6.47385	0.268	1.74675	0.576148	0.518059	< 2.22e-16	9.06291	1.84911	6.96833	2.05644	2.84|8.07|9.36|10.35|13.93	2.82|4.72|7.44|8.61|12.83	4541|989|2287|11956|25955	1909.62|3620.38|4918.38|9324.62	-60.2	43.74	37.53	-27.25	0.74	0.13	0.25	0.88
2557	VEGFA and DSG2	VEGFA low => DSG2 low	217901_at	DSG2	low=>low	0.49982	8.39546	7.65611	0.25	1.87578	0.659222	0.49982	< 2.22e-16	9.06291	1.84911	7.85024	2.43882	2.84|8.07|9.36|10.35|13.93	2.76|5.41|8.19|9.97|12.98	4850|708|3826|10765|25955	2393.23|3164.77|6282.77|8308.23	-50.2	43.67	31	-26.94	0.72	0.09	0.35	0.84
3229	VEGFA and MYO5B	VEGFA low => MYO5B low	225301_s_at	MYO5B	low=>low	0.459656	8.39546	7.44827	0.211	2.86039	0.490905	0.459656	< 2.22e-16	9.06291	1.84911	7.30941	1.97481	2.84|8.07|9.36|10.35|13.93	4.08|5.44|6.98|9.09|12.77	5217|458|4976|9097|25955	2929.17|2745.83|7263.83|6809.17	-42.25	43.66	26.85	-27.71	0.72	0.06	0.42	0.8
1645	VEGFA and NR2F2	VEGFA low => NR2F2 low	209121_x_at	NR2F2	low=>low	0.512872	8.39546	7.59458	0.263	3.82718	0.46025	0.512872	< 2.22e-16	9.06291	1.84911	7.99838	1.65938	2.84|8.07|9.36|10.35|13.93	3.30|6.42|8.28|9.19|12.83	4414|903|2041|11278|25955	1841.66|3475.34|4613.34|8705.66	-59.93	43.64	37.88	-27.57	0.76	0.12	0.23	0.89
3277	VEGFA and EHF	VEGFA low => EHF low	225645_at	EHF	low=>low	0.41184	8.39546	7.12597	0.17	-0.277294	0.728462	0.41184	< 2.22e-16	9.06291	1.84911	6.32469	3.2707	2.84|8.07|9.36|10.35|13.93	2.86|3.56|4.21|9.99|12.84	5623|245|6956|8266|25955	3499.93|2368.07|9079.07|6142.93	-35.89	43.64	22.29	-27.09	0.7	0.04	0.5	0.76
985	VEGFA and FHL2	VEGFA low => FHL2 low	202949_s_at	FHL2	low=>low	0.517815	8.39546	8.23619	0.268	2.95968	0.607008	0.517815	< 2.22e-16	9.06291	1.84911	8.46094	2.16762	2.84|8.07|9.36|10.35|13.93	2.60|6.54|8.70|10.27|13.83	4700|733|3154|10531|25955	2231.97|3201.03|5622.03|8062.97	-52.24	43.63	32.93	-27.49	0.73	0.1	0.32	0.85
3661	VEGFA and LTB4DH	VEGFA low => LTB4DH low	228824_s_at	LTB4DH	low=>low	0.500939	8.39546	6.91578	0.251	2.22087	0.542449	0.500939	< 2.22e-16	9.06291	1.84911	7.13704	2.00233	2.84|8.07|9.36|10.35|13.93	3.00|5.28|7.35|8.64|13.09	4738|729|3061|10217|25955	2274.59|3192.41|5524.41|7753.59	-51.64	43.61	33.15	-27.97	0.74	0.1	0.31	0.85
517	VEGFA and KRT18	VEGFA low => KRT18 low	201596_x_at	KRT18	low=>low	0.476894	8.39546	9.07187	0.227	2.12119	0.765993	0.476894	< 2.22e-16	9.06291	1.84911	9.06331	2.97006	2.84|8.07|9.36|10.35|13.93	3.13|6.06|9.05|12.01|14.39	5107|630|4481|10103|25955	2706.87|3030.13|6881.13|7702.87	-46.13	43.61	28.94	-27.35	0.71	0.08	0.39	0.82
1045	VEGFA and CAV2	VEGFA low => CAV2 low	203324_s_at	CAV2	low=>low	0.508963	8.39546	6.84698	0.259	0.443422	0.712983	0.508963	< 2.22e-16	9.06291	1.84911	6.90512	2.59033	2.84|8.07|9.36|10.35|13.93	2.43|4.26|6.97|9.14|13.53	5045|653|3832|9668|25955	2634.71|3063.29|6242.29|7257.71	-46.95	43.56	30.51	-28.29	0.73	0.09	0.36	0.83
1033	VEGFA and CAV2	VEGFA low => CAV2 low	203323_at	CAV2	low=>low	0.507017	8.39546	6.93192	0.257	1.09717	0.646369	0.507017	< 2.22e-16	9.06291	1.84911	6.95515	2.35733	2.84|8.07|9.36|10.35|13.93	3.05|4.50|6.97|8.92|13.62	5035|606|3796|9315|25955	2656.55|2984.45|6174.45|6936.55	-46.13	43.54	30.27	-28.55	0.73	0.08	0.36	0.82
3601	VEGFA and BAIAP2L1	VEGFA low => BAIAP2L1 low	227372_s_at	BAIAP2L1	low=>low	0.488706	8.39546	6.50133	0.239	1.29207	0.583477	0.488706	< 2.22e-16	9.06291	1.84911	6.58007	2.20769	2.84|8.07|9.36|10.35|13.93	2.84|4.34|6.75|8.61|12.80	5016|668|4067|10128|25955	2597.10|3086.90|6485.90|7709.10	-47.44	43.54	30.04	-27.54	0.72	0.09	0.37	0.83
937	VEGFA and P4HA2	VEGFA low => P4HA2 low	202733_at	P4HA2	low=>low	0.573426	8.39546	7.0385	0.329	2.02904	0.605338	0.573426	< 2.22e-16	9.06291	1.84911	7.51516	1.95202	2.84|8.07|9.36|10.35|13.93	3.10|5.76|8.04|9.02|12.47	4368|995|1992|12092|25955	1753.93|3609.07|4606.07|9477.93	-62.42	43.52	38.53	-26.85	0.75	0.13	0.23	0.89
997	VEGFA and AMOTL2	VEGFA low => AMOTL2 low	203002_at	AMOTL2	low=>low	0.532646	8.39546	6.6998	0.284	2.0418	0.576234	0.532646	< 2.22e-16	9.06291	1.84911	7.26416	2.00043	2.84|8.07|9.36|10.35|13.93	3.02|5.12|7.77|8.87|12.16	4528|1090|2027|12126|25955	1862.63|3755.37|4692.37|9460.63	-61.74	43.5	38.92	-27.4	0.75	0.14	0.23	0.89
2989	VEGFA and MAL2	VEGFA low => MAL2 low	224650_at	MAL2	low=>low	0.453954	8.39546	6.95977	0.206	-0.369292	0.800474	0.453954	< 2.22e-16	9.06291	1.84911	6.88533	3.2606	2.84|8.07|9.36|10.35|13.93	2.77|3.62|6.50|10.28|13.14	5213|589|5142|10138|25955	2849.81|2952.19|7505.19|7774.81	-44.26	43.5	27.29	-26.8	0.7	0.08	0.42	0.8
3649	VEGFA and SHROOM3	VEGFA low => SHROOM3 low	228400_at	SHROOM3	low=>low	0.442956	8.39546	6.49929	0.196	2.51207	0.422682	0.442956	< 2.22e-16	9.06291	1.84911	6.34279	1.76448	2.84|8.07|9.36|10.35|13.93	3.17|4.73|6.12|7.83|12.24	5156|362|4793|8274|25955	2953.92|2564.08|6995.08|6071.92	-40.51	43.5	26.34	-28.26	0.73	0.05	0.42	0.8
3721	VEGFA and LTB4DH	VEGFA low => LTB4DH low	231897_at	LTB4DH	low=>low	0.543604	8.39546	7.40431	0.296	2.43047	0.600703	0.543604	< 2.22e-16	9.06291	1.84911	7.87459	2.04334	2.84|8.07|9.36|10.35|13.93	3.32|6.27|8.21|9.34|13.87	4395|938|2088|11594|25955	1818.24|3514.76|4664.76|9017.24	-60.4	43.47	37.73	-27.13	0.75	0.13	0.24	0.89
2437	VEGFA and COL3A1	VEGFA low => COL3A1 low	215076_s_at	COL3A1	low=>low	0.477717	8.39546	8.26454	0.228	-0.779874	0.986928	0.477717	< 2.22e-16	9.06291	1.84911	8.16456	3.82012	2.84|8.07|9.36|10.35|13.93	3.14|4.31|7.74|12.13|14.34	5215|638|4956|10238|25955	2828.47|3024.53|7342.53|7851.47	-44.86	43.4	27.86	-26.93	0.7	0.08	0.41	0.81
601	VEGFA and COL3A1	VEGFA low => COL3A1 low	201852_x_at	COL3A1	low=>low	0.474276	8.39546	8.07181	0.225	-0.679931	0.941346	0.474276	< 2.22e-16	9.06291	1.84911	7.8514	3.67012	2.84|8.07|9.36|10.35|13.93	3.09|4.28|6.92|11.64|14.35	5279|563|5256|9816|25955	2942.79|2899.21|7592.21|7479.79	-43.06	43.4	26.82	-27.01	0.7	0.08	0.42	0.8
2305	VEGFA and TMEM30B	VEGFA low => TMEM30B low	213285_at	TMEM30B	low=>low	0.389811	8.39546	6.54437	0.152	1.82637	0.469367	0.389811	< 2.22e-16	9.06291	1.84911	6.0802	2.22649	2.84|8.07|9.36|10.35|13.93	3.04|4.13|4.96|8.28|12.75	5457|257|6506|8221|25955	3344.09|2369.91|8618.91|6108.09	-36.52	43.4	22.76	-27.02	0.71	0.04	0.49	0.76
577	VEGFA and LUM	VEGFA low => LUM low	201744_s_at	LUM	low=>low	0.479268	8.39546	6.96734	0.23	-1.897	0.955006	0.479268	< 2.22e-16	9.06291	1.84911	6.75813	3.6846	2.84|8.07|9.36|10.35|13.93	2.32|3.03|5.85|10.62|13.42	5271|580|5238|9944|25955	2923.41|2927.59|7585.59|7596.41	-43.4	43.39	26.96	-26.93	0.7	0.08	0.42	0.8
1969	VEGFA and CTNND1	VEGFA low => CTNND1 low	211240_x_at	CTNND1	low=>low	0.566532	8.39546	7.9527	0.321	4.50496	0.4205	0.566532	< 2.22e-16	9.06291	1.84911	8.31592	1.37247	2.84|8.07|9.36|10.35|13.93	4.18|7.33|8.64|9.37|11.75	4040|868|1555|11653|25955	1515.80|3392.20|4079.20|9128.80	-64.82	43.35	39.53	-26.42	0.77	0.12	0.2	0.91
1921	VEGFA and ASPH	VEGFA low => ASPH low	210896_s_at	ASPH	low=>low	0.530021	8.39546	7.72371	0.281	3.15441	0.516991	0.530021	< 2.22e-16	9.06291	1.84911	7.83985	1.80365	2.84|8.07|9.36|10.35|13.93	3.57|6.31|7.94|9.16|13.23	4679|588|3274|9434|25955	2330.37|2936.63|5622.63|7085.37	-48.63	43.34	31.33	-27.89	0.74	0.09	0.33	0.84
109	VEGFA and LAMC1	VEGFA equivalent LAMC1	200771_at	LAMC1	equivalent	0.584075	8.39546	7.81761	0.341	2.73135	0.635067	0.584075	< 2.22e-16	9.06291	1.84911	8.48691	2.01054	2.84|8.07|9.36|10.35|13.93	3.29|7.14|8.98|10.03|12.94	4089|1048|1418|12782|25955	1462.97|3674.03|4044.03|10155.97	-68.66	43.33	41.3	-26.06	0.77	0.14	0.18	0.91
3565	VEGFA and RHPN2	VEGFA low => RHPN2 low	227196_at	RHPN2	low=>low	0.491776	8.39546	5.97386	0.242	0.917467	0.541353	0.491776	< 2.22e-16	9.06291	1.84911	5.8237	2.03552	2.84|8.07|9.36|10.35|13.93	2.68|3.86|5.62|7.60|11.58	5081|411|4963|8802|25955	2864.50|2627.50|7179.50|6585.50	-41.4	43.25	26.16	-27.31	0.72	0.06	0.43	0.8
1381	VEGFA and STEAP1	VEGFA low => STEAP1 low	205542_at	STEAP1	low=>low	0.467648	8.39546	6.5763	0.219	1.74728	0.510506	0.467648	< 2.22e-16	9.06291	1.84911	6.37395	2.01857	2.84|8.07|9.36|10.35|13.93	2.93|4.51|6.01|8.11|12.93	5261|421|5109|8598|25955	3038.96|2643.04|7331.04|6375.96	-40.31	43.23	25.96	-27.83	0.72	0.06	0.43	0.79
2101	VEGFA and COL4A1	VEGFA low => COL4A1 low	211981_at	COL4A1	low=>low	0.527339	8.39546	7.33004	0.278	1.50872	0.626953	0.527339	< 2.22e-16	9.06291	1.84911	7.19075	2.1984	2.84|8.07|9.36|10.35|13.93	2.83|5.10|7.00|9.03|13.46	5178|500|4653|8916|25955	2900.21|2777.79|6930.79|6638.21	-42.28	43.22	27.36	-27.95	0.72	0.07	0.41	0.8
1981	VEGFA and TACC2	VEGFA low => TACC2 low	211382_s_at	TACC2	low=>low	0.467454	8.39546	6.34526	0.219	2.98805	0.391704	0.467454	< 2.22e-16	9.06291	1.84911	6.53803	1.54947	2.84|8.07|9.36|10.35|13.93	3.44|5.02|6.70|7.72|12.12	4600|721|2686|9790|25955	2178.39|3142.61|5107.61|7368.39	-51.86	43.2	33.89	-28.2	0.75	0.1	0.29	0.86
181	VEGFA and SEPT10	VEGFA equivalent SEPT10	212698_s_at	SEPT10	equivalent	0.604551	8.39546	6.98451	0.365	0.907667	0.779849	0.604551	< 2.22e-16	9.06291	1.84911	7.97537	2.38528	2.84|8.07|9.36|10.35|13.93	2.59|6.27|8.95|9.80|11.91	4190|1266|1305|13748|25955	1461.83|3994.17|4033.17|11019.83	-71.35	43.18	42.97	-25.99	0.77	0.16	0.16	0.91
2425	VEGFA and NR2F2	VEGFA low => NR2F2 low	215073_s_at	NR2F2	low=>low	0.477881	8.39546	5.38755	0.228	1.0662	0.48418	0.477881	< 2.22e-16	9.06291	1.84911	5.45428	1.87348	2.84|8.07|9.36|10.35|13.93	2.52|3.52|5.53|6.88|11.29	4975|646|3557|9239|25955	2604.03|3016.97|5927.97|6868.03	-46.43	43.17	30.79	-28.6	0.73	0.09	0.35	0.83
661	VEGFA and EXT1	VEGFA low => EXT1 low	201995_at	EXT1	low=>low	0.499228	8.39546	7.57886	0.249	4.25241	0.37942	0.499228	< 2.22e-16	9.06291	1.84911	7.69106	1.40535	2.84|8.07|9.36|10.35|13.93	3.83|6.64|7.78|8.66|12.01	4299|527|2585|9118|25955	2009.93|2816.07|4874.07|6828.93	-51.06	43.15	32.8	-27.7	0.76	0.08	0.3	0.86
2389	VEGFA and SEPT10	VEGFA low => SEPT10 low	214720_x_at	SEPT10	low=>low	0.500686	8.39546	6.01801	0.251	2.27348	0.429681	0.500686	< 2.22e-16	9.06291	1.84911	6.16764	1.58688	2.84|8.07|9.36|10.35|13.93	3.02|4.55|6.34|7.48|10.16	4780|766|2926|9809|25955	2337.81|3208.19|5368.19|7366.81	-50.5	43.13	33.34	-28.45	0.74	0.11	0.3	0.85
1789	VEGFA and MXRA5	VEGFA low => MXRA5 low	209596_at	MXRA5	low=>low	0.441751	8.39546	7.04375	0.195	1.51725	0.566236	0.441751	< 2.22e-16	9.06291	1.84911	6.649	2.37018	2.84|8.07|9.36|10.35|13.93	2.89|4.55|5.83|8.72|13.02	5377|328|5884|8279|25955	3233.54|2471.46|8027.46|6135.54	-37.68	43.12	23.93	-27.36	0.71	0.05	0.47	0.77
1141	VEGFA and FZD7	VEGFA low => FZD7 low	203706_s_at	FZD7	low=>low	0.480975	8.39546	6.39319	0.231	1.60136	0.528007	0.480975	< 2.22e-16	9.06291	1.84911	6.38664	2.02992	2.84|8.07|9.36|10.35|13.93	2.87|4.44|6.38|7.98|12.52	5005|522|4186|8948|25955	2722.18|2804.82|6468.82|6665.18	-43.73	43.11	28.38	-27.95	0.72	0.07	0.39	0.81
361	VEGFA and ACTA2	VEGFA low => ACTA2 low	200974_at	ACTA2	low=>low	0.481411	8.39546	9.17741	0.232	3.7277	0.58015	0.481411	< 2.22e-16	9.06291	1.84911	8.98555	2.22837	2.84|8.07|9.36|10.35|13.93	3.55|7.16|8.79|10.81|14.15	5004|376|4961|8629|25955	2826.13|2553.87|7138.87|6451.13	-40.94	43.1	25.78	-27.1	0.72	0.06	0.43	0.8
2725	VEGFA and EPB41L4B	VEGFA low => EPB41L4B low	220161_s_at	EPB41L4B	low=>low	0.422082	8.39546	7.20207	0.178	2.78926	0.467692	0.422082	< 2.22e-16	9.06291	1.84911	7.02791	2.04892	2.84|8.07|9.36|10.35|13.93	3.24|5.17|6.66|8.66|12.85	5208|428|5121|8657|25955	2998.57|2637.43|7330.43|6447.57	-40.34	43.03	25.81	-27.51	0.71	0.06	0.43	0.79
217	VEGFA and RAPH1	VEGFA equivalent RAPH1	225189_s_at	RAPH1	equivalent	0.576364	8.39546	6.10455	0.332	1.53859	0.567725	0.576364	< 2.22e-16	9.06291	1.84911	6.68383	1.82139	2.84|8.07|9.36|10.35|13.93	2.65|5.23|7.11|8.05|11.49	4171|1052|1592|12339|25955	1571.48|3651.52|4191.52|9739.48	-65.55	43.02	40.16	-26.33	0.76	0.14	0.2	0.9
541	VEGFA and CALD1	VEGFA low => CALD1 low	201617_x_at	CALD1	low=>low	0.518699	8.39546	6.18832	0.269	-0.112121	0.718059	0.518699	< 2.22e-16	9.06291	1.84911	6.39558	2.55981	2.84|8.07|9.36|10.35|13.93	2.57|3.56|6.70|8.60|12.63	4810|751|3719|10594|25955	2386.52|3174.48|6142.48|8170.52	-49.59	43.02	30.93	-26.8	0.71	0.1	0.35	0.84
3301	VEGFA and JUB	VEGFA low => JUB low	225806_at	JUB	low=>low	0.46904	8.39546	6.07169	0.22	0.91231	0.563862	0.46904	< 2.22e-16	9.06291	1.84911	6.02254	2.22292	2.84|8.07|9.36|10.35|13.93	2.52|3.91|5.93|7.83|12.17	5087|577|4298|9185|25955	2776.24|2887.76|6608.76|6874.24	-43.84	43	28.43	-27.86	0.72	0.08	0.39	0.81
1453	VEGFA and SERPINH1	VEGFA low => SERPINH1 low	207714_s_at	SERPINH1	low=>low	0.508545	8.39546	8.28192	0.259	4.01186	0.471946	0.508545	< 2.22e-16	9.06291	1.84911	8.28906	1.71603	2.84|8.07|9.36|10.35|13.93	3.44|6.78|8.30|9.61|13.19	4973|591|3566|8771|25955	2654.10|2909.90|5884.90|6452.10	-44.99	42.99	30.23	-28.86	0.74	0.08	0.35	0.82
2977	VEGFA and RAB23	VEGFA low => RAB23 low	223463_at	RAB23	low=>low	0.536704	8.39546	7.12854	0.288	3.3115	0.44485	0.536704	< 2.22e-16	9.06291	1.84911	7.34313	1.53264	2.84|8.07|9.36|10.35|13.93	3.51|6.22|7.49|8.42|12.50	4381|702|2277|9614|25955	1993.79|3089.21|4664.21|7226.79	-53.46	42.96	34.96	-28.08	0.76	0.1	0.27	0.87
1585	VEGFA and DDAH1	VEGFA low => DDAH1 low	209094_at	DDAH1	low=>low	0.566371	8.39546	7.72716	0.321	1.06908	0.827084	0.566371	< 2.22e-16	9.06291	1.84911	8.56486	2.70029	2.84|8.07|9.36|10.35|13.93	3.06|5.65|9.39|10.88|13.34	4461|1206|1948|12724|25955	1785.72|3881.28|4623.28|10048.72	-63.3	42.95	39.35	-26.68	0.74	0.15	0.22	0.89
2629	VEGFA and C8orf4	VEGFA low => C8orf4 low	218541_s_at	C8orf4	low=>low	0.477891	8.39546	5.71281	0.228	-0.420957	0.618771	0.477891	< 2.22e-16	9.06291	1.84911	5.18691	2.39421	2.84|8.07|9.36|10.35|13.93	2.38|3.04|4.28|7.23|12.07	5521|271|6382|7869|25955	3439.71|2352.29|8463.29|5787.71	-35.48	42.92	22.63	-27.35	0.71	0.04	0.49	0.76
2077	VEGFA and COL4A2	VEGFA low => COL4A2 low	211966_at	COL4A2	low=>low	0.506977	8.39546	6.80089	0.257	1.68314	0.547954	0.506977	< 2.22e-16	9.06291	1.84911	6.6492	1.99856	2.84|8.07|9.36|10.35|13.93	3.18|4.77|6.41|8.29|12.67	5175|474|4757|8622|25955	2948.60|2700.40|6983.40|6395.60	-40.99	42.85	26.65	-27.83	0.72	0.07	0.42	0.8
3433	VEGFA and KITLG	VEGFA low => KITLG low	226534_at	KITLG	low=>low	0.496655	8.39546	7.15304	0.247	2.14163	0.593101	0.496655	< 2.22e-16	9.06291	1.84911	7.51685	2.20818	2.84|8.07|9.36|10.35|13.93	2.90|5.12|7.91|9.32|13.55	4666|896|2923|10907|25955	2176.67|3385.33|5412.33|8417.67	-53.35	42.79	33.84	-27.13	0.73	0.12	0.3	0.86
3757	VEGFA and ---	VEGFA low => --- low	232541_at	---	low=>low	0.508885	8.39546	5.97643	0.259	0.120307	0.60255	0.508885	< 2.22e-16	9.06291	1.84911	5.58116	2.18945	2.84|8.07|9.36|10.35|13.93	2.57|3.55|4.99|7.36|13.20	5437|308|5778|7766|25955	3340.25|2404.75|7874.75|5669.25	-36.26	42.76	23.63	-27.84	0.72	0.05	0.47	0.77
121	VEGFA and PLS3	VEGFA equivalent PLS3	201215_at	PLS3	equivalent	0.595304	8.39546	7.20468	0.354	-0.57412	0.993129	0.595304	< 2.22e-16	9.06291	1.84911	8.42652	3.08482	2.84|8.07|9.36|10.35|13.93	2.64|5.28|9.70|10.88|12.93	4343|1319|1717|13665|25955	1630.48|4031.52|4429.52|10952.48	-67.15	42.73	40.76	-25.91	0.74	0.16	0.2	0.9		PMID:19386601, 28218996
2293	VEGFA and SNAI2	VEGFA low => SNAI2 low	213139_at	SNAI2	low=>low	0.461227	8.39546	7.01472	0.213	1.55306	0.574005	0.461227	< 2.22e-16	9.06291	1.84911	6.75521	2.30124	2.84|8.07|9.36|10.35|13.93	3.35|4.56|6.42|8.60|13.68	5288|410|5181|8232|25955	3121.36|2576.64|7347.64|6065.36	-38.77	42.69	25.28	-27.81	0.72	0.06	0.44	0.78
133	VEGFA and TJP1	VEGFA equivalent TJP1	202011_at	TJP1	equivalent	0.579993	8.39546	6.96517	0.336	0.200454	0.87772	0.579993	< 2.22e-16	9.06291	1.84911	8.15515	2.79831	2.84|8.07|9.36|10.35|13.93	2.70|4.58|9.53|10.22|13.14	4339|1382|1625|13928|25955	1603.84|4117.16|4360.16|11192.84	-68.29	42.64	41.43	-25.85	0.74	0.17	0.19	0.9
1369	VEGFA and DAG1	VEGFA low => DAG1 low	205417_s_at	DAG1	low=>low	0.539882	8.39546	8.53742	0.291	5.61608	0.362171	0.539882	< 2.22e-16	9.06291	1.84911	8.8984	1.24045	2.84|8.07|9.36|10.35|13.93	3.82|7.91|9.24|9.81|12.68	3906|867|1588|11750|25955	1447.90|3325.10|4046.10|9291.90	-64.59	42.64	38.65	-25.5	0.76	0.13	0.2	0.91
2821	VEGFA and SH3BP4	VEGFA low => SH3BP4 low	222258_s_at	SH3BP4	low=>low	0.568752	8.39546	6.8257	0.323	1.53205	0.656221	0.568752	< 2.22e-16	9.06291	1.84911	7.47932	2.13348	2.84|8.07|9.36|10.35|13.93	2.89|5.52|8.18|9.19|11.81	4320|1154|1946|12705|25955	1704.35|3769.65|4561.65|10089.35	-63.33	42.61	38.73	-26.03	0.74	0.15	0.22	0.89
2221	VEGFA and MYO1B	VEGFA low => MYO1B low	212365_at	MYO1B	low=>low	0.48987	8.39546	7.7321	0.24	3.97725	0.429351	0.48987	< 2.22e-16	9.06291	1.84911	7.86842	1.62067	2.84|8.07|9.36|10.35|13.93	3.31|6.48|8.03|9.11|12.38	4515|704|2923|9822|25955	2160.93|3058.07|5277.07|7467.93	-50.64	42.58	32.42	-27.24	0.74	0.1	0.31	0.85
3241	VEGFA and TANC1	VEGFA low => TANC1 low	225308_s_at	TANC1	low=>low	0.584969	8.39546	6.15151	0.342	0.609322	0.703464	0.584969	< 2.22e-16	9.06291	1.84911	6.98475	2.22367	2.84|8.07|9.36|10.35|13.93	2.54|4.89|7.84|8.69|11.76	4257|1245|1711|13347|25955	1597.08|3904.92|4370.92|10687.08	-66.52	42.57	40.23	-25.72	0.74	0.16	0.2	0.9
277	VEGFA and PTPRF	VEGFA low => PTPRF low	200636_s_at	PTPRF	low=>low	0.556831	8.39546	7.75867	0.31	2.35575	0.662491	0.556831	< 2.22e-16	9.06291	1.84911	8.35985	2.19998	2.84|8.07|9.36|10.35|13.93	2.86|6.06|9.14|10.18|12.92	4480|1122|2367|12388|25955	1884.21|3717.79|4962.79|9792.21	-59.77	42.57	36.85	-26.22	0.73	0.14	0.25	0.88
2785	VEGFA and COL5A2	VEGFA low => COL5A2 low	221729_at	COL5A2	low=>low	0.481755	8.39546	7.66344	0.232	1.35097	0.684638	0.481755	< 2.22e-16	9.06291	1.84911	7.55578	2.62783	2.84|8.07|9.36|10.35|13.93	3.43|4.84|7.40|9.98|13.48	5137|575|4750|9241|25955	2866.29|2845.71|7020.71|6970.29	-42.39	42.57	27.1	-27.19	0.71	0.08	0.41	0.8
1525	VEGFA and FSTL1	VEGFA low => FSTL1 low	208782_at	FSTL1	low=>low	0.513612	8.39546	8.36962	0.264	2.50005	0.706855	0.513612	< 2.22e-16	9.06291	1.84911	8.90622	2.54482	2.84|8.07|9.36|10.35|13.93	3.49|6.30|9.47|11.02|13.85	4437|956|2756|11889|25955	1935.91|3457.09|5257.09|9387.91	-56.84	42.55	34.5	-25.81	0.72	0.13	0.29	0.87
733	VEGFA and LAMA4	VEGFA low => LAMA4 low	202202_s_at	LAMA4	low=>low	0.461645	8.39546	6.09031	0.213	1.09237	0.539199	0.461645	< 2.22e-16	9.06291	1.84911	5.97907	2.15975	2.84|8.07|9.36|10.35|13.93	2.89|3.86|5.80|7.83|11.90	5090|535|4816|9117|25955	2849.03|2775.97|7056.97|6876.03	-41.96	42.53	26.68	-27.01	0.71	0.08	0.42	0.8
2473	VEGFA and LAMB2	VEGFA low => LAMB2 low	216264_s_at	LAMB2	low=>low	0.510278	8.39546	6.91685	0.26	3.50617	0.372513	0.510278	< 2.22e-16	9.06291	1.84911	6.88223	1.34989	2.84|8.07|9.36|10.35|13.93	3.07|5.73|6.85|7.93|11.57	4727|467|3458|8124|25955	2534.15|2659.85|5650.85|5931.15	-43.54	42.52	29.17	-28.46	0.74	0.07	0.36	0.82
2281	VEGFA and NFIB	VEGFA low => NFIB low	213029_at	NFIB	low=>low	0.512991	8.39546	7.10757	0.263	2.66095	0.542314	0.512991	< 2.22e-16	9.06291	1.84911	7.5759	1.95481	2.84|8.07|9.36|10.35|13.93	3.57|5.36|8.05|9.08|13.00	4517|1026|2548|11685|25955	1980.24|3562.76|5084.76|9148.24	-56.98	42.5	35.58	-26.51	0.73	0.13	0.27	0.87
505	VEGFA and FAT	VEGFA low => FAT low	201579_at	FAT	low=>low	0.541535	8.39546	7.34669	0.293	1.80351	0.671973	0.541535	< 2.22e-16	9.06291	1.84911	7.89355	2.2945	2.84|8.07|9.36|10.35|13.93	3.39|5.34|8.47|9.81|12.73	4441|1048|2509|12136|25955	1894.73|3594.27|5055.27|9589.73	-58.49	42.48	35.82	-26	0.72	0.14	0.27	0.87
1501	VEGFA and C1S	VEGFA low => C1S low	208747_s_at	C1S	low=>low	0.47602	8.39546	7.99081	0.227	1.85288	0.661359	0.47602	< 2.22e-16	9.06291	1.84911	7.84671	2.56906	2.84|8.07|9.36|10.35|13.93	3.07|5.35|7.59|10.26|13.75	5157|576|4925|9319|25955	2893.33|2839.67|7188.67|7055.33	-42.07	42.48	26.7	-26.94	0.71	0.08	0.42	0.8
709	VEGFA and SDC4	VEGFA equivalent SDC4	202071_at	SDC4	equivalent	0.629627	8.39546	7.83682	0.396	2.21736	0.69534	0.629627	< 2.22e-16	9.06291	1.84911	8.51916	2.04209	2.84|8.07|9.36|10.35|13.93	3.31|7.02|9.06|10.10|12.71	4149|1148|1622|12800|25955	1550.23|3746.77|4220.77|10201.23	-65.97	42.46	40	-25.72	0.75	0.15	0.2	0.9		24558194
1285	VEGFA and EDNRA	VEGFA low => EDNRA low	204464_s_at	EDNRA	low=>low	0.461652	8.39546	6.49915	0.213	1.74858	0.472641	0.461652	< 2.22e-16	9.06291	1.84911	6.03208	1.89312	2.84|8.07|9.36|10.35|13.93	3.24|4.39|5.35|7.53|13.29	5526|198|6375|7121|25955	3544.29|2179.71|8356.71|5139.29	-33.27	42.45	21.68	-27.63	0.71	0.03	0.5	0.75
2329	VEGFA and RNASE4	VEGFA low => RNASE4 low	213397_x_at	RNASE4	low=>low	0.494539	8.39546	6.98712	0.245	1.46736	0.590977	0.494539	< 2.22e-16	9.06291	1.84911	6.82333	2.2097	2.84|8.07|9.36|10.35|13.93	2.96|4.80|6.69|8.71|12.34	4829|430|4652|8753|25955	2671.48|2587.52|6809.52|6595.48	-41.73	42.42	26.15	-26.56	0.71	0.06	0.42	0.8
3733	VEGFA and MARVELD2	VEGFA low => MARVELD2 low	235141_at	MARVELD2	low=>low	0.415685	8.39546	7.44183	0.173	3.76034	0.387836	0.415685	< 2.22e-16	9.06291	1.84911	7.27526	1.72523	2.84|8.07|9.36|10.35|13.93	4.33|5.70|6.97|8.84|11.65	5127|439|5088|8516|25955	2965.92|2600.08|7249.08|6354.92	-39.68	42.39	25.39	-27.11	0.71	0.06	0.44	0.79
2869	VEGFA and ZDHHC9	VEGFA low => ZDHHC9 low	222451_s_at	ZDHHC9	low=>low	0.544549	8.39546	7.27778	0.297	3.98242	0.384215	0.544549	< 2.22e-16	9.06291	1.84911	7.46452	1.30467	2.84|8.07|9.36|10.35|13.93	3.29|6.50|7.60|8.43|11.34	4146|659|2189|9569|25955	1837.81|2967.19|4497.19|7260.81	-53.83	42.38	34.43	-27.09	0.76	0.1	0.27	0.87
445	VEGFA and COL6A3	VEGFA low => COL6A3 low	201438_at	COL6A3	low=>low	0.436457	8.39546	7.8525	0.19	1.07133	0.723308	0.436457	< 2.22e-16	9.06291	1.84911	7.6266	3.06439	2.84|8.07|9.36|10.35|13.93	3.04|4.72|6.77|10.69|13.74	5217|581|5337|9536|25955	2960.29|2837.71|7593.71|7279.29	-41.46	42.37	25.9	-26.44	0.7	0.08	0.43	0.79
1885	VEGFA and POSTN	VEGFA low => POSTN low	210809_s_at	POSTN	low=>low	0.46266	8.39546	7.77695	0.214	-0.68841	0.870021	0.46266	< 2.22e-16	9.06291	1.84911	7.19651	3.4772	2.84|8.07|9.36|10.35|13.93	2.65|4.00|5.61|10.73|14.16	5404|417|6220|8713|25955	3260.25|2560.75|8363.75|6569.25	-37.53	42.37	23.44	-26.44	0.7	0.06	0.48	0.77
3589	VEGFA and ITGA2	VEGFA low => ITGA2 low	227314_at	ITGA2	low=>low	0.475992	8.39546	6.68562	0.227	1.58552	0.53217	0.475992	< 2.22e-16	9.06291	1.84911	6.40853	2.06734	2.84|8.07|9.36|10.35|13.93	2.64|4.49|6.00|8.15|12.63	5283|393|5464|8173|25955	3158.49|2517.51|7588.51|6048.49	-37.79	42.35	24.39	-27.31	0.71	0.06	0.45	0.78
2461	VEGFA and RBM9	VEGFA low => RBM9 low	216215_s_at	RBM9	low=>low	0.515813	8.39546	7.63313	0.266	4.61697	0.380998	0.515813	< 2.22e-16	9.06291	1.84911	8.06992	1.36582	2.84|8.07|9.36|10.35|13.93	3.27|6.89|8.42|9.04|11.74	4165|1094|1581|11974|25955	1606.16|3652.84|4139.84|9415.16	-63.81	42.34	39.77	-26.36	0.76	0.15	0.2	0.9
1153	VEGFA and TPD52L1	VEGFA low => TPD52L1 low	203786_s_at	TPD52L1	low=>low	0.469411	8.39546	8.23291	0.22	3.66747	0.515345	0.469411	< 2.22e-16	9.06291	1.84911	8.338	2.03005	2.84|8.07|9.36|10.35|13.93	3.32|6.41|8.49|10.04|13.83	4887|717|3838|9749|25955	2547.80|3056.20|6177.20|7409.80	-46.34	42.32	29.77	-27.17	0.72	0.1	0.36	0.82
3445	VEGFA and ITGB6	VEGFA low => ITGB6 low	226535_at	ITGB6	low=>low	0.408359	8.39546	6.08007	0.167	0.824305	0.502148	0.408359	< 2.22e-16	9.06291	1.84911	5.37522	2.2738	2.84|8.07|9.36|10.35|13.93	2.88|3.58|4.06|7.32|12.89	5648|158|7352|7177|25955	3711.73|2094.27|9288.27|5240.73	-31.78	42.32	20.1	-26.74	0.7	0.02	0.54	0.74
2965	VEGFA and NTN4	VEGFA low => NTN4 low	223315_at	NTN4	low=>low	0.463289	8.39546	5.78021	0.215	0.881495	0.511762	0.463289	< 2.22e-16	9.06291	1.84911	5.51954	2.04257	2.84|8.07|9.36|10.35|13.93	2.54|3.56|5.22|7.09|11.54	5291|372|5220|7800|25955	3185.99|2477.01|7325.01|5694.99	-37.29	42.31	24.61	-27.89	0.72	0.06	0.45	0.78
2701	VEGFA and TMEM45A	VEGFA low => TMEM45A low	219410_at	TMEM45A	low=>low	0.491549	8.39546	6.85777	0.242	1.22373	0.605093	0.491549	< 2.22e-16	9.06291	1.84911	6.70764	2.27624	2.84|8.07|9.36|10.35|13.93	2.95|4.57|6.58|8.43|13.28	5032|460|4702|8477|25955	2863.22|2628.78|6870.78|6308.22	-40.51	42.3	26.17	-27.29	0.72	0.07	0.42	0.8
1777	VEGFA and RBPMS	VEGFA low => RBPMS low	209488_s_at	RBPMS	low=>low	0.516082	8.39546	6.61498	0.266	1.769	0.563302	0.516082	< 2.22e-16	9.06291	1.84911	6.87416	2.0183	2.84|8.07|9.36|10.35|13.93	2.98|4.83|7.18|8.52|12.21	4638|861|3182|10681|25955	2220.96|3278.04|5599.04|8263.96	-51.29	42.23	32.31	-26.59	0.72	0.12	0.32	0.85
265	VEGFA and PTPRF	VEGFA low => PTPRF low	200635_s_at	PTPRF	low=>low	0.494413	8.39546	6.88748	0.244	3.41605	0.40569	0.494413	< 2.22e-16	9.06291	1.84911	7.09279	1.51728	2.84|8.07|9.36|10.35|13.93	3.50|5.54|7.35|8.32|11.82	4661|839|3004|10150|25955	2259.97|3240.03|5405.03|7748.97	-50.51	42.19	32.67	-27.28	0.73	0.11	0.31	0.85
481	VEGFA and IGFBP4	VEGFA low => IGFBP4 low	201508_at	IGFBP4	low=>low	0.45538	8.39546	8.1115	0.207	3.52871	0.494648	0.45538	< 2.22e-16	9.06291	1.84911	8.01166	2.00856	2.84|8.07|9.36|10.35|13.93	3.62|6.19|7.88|9.67|13.40	4995|534|4521|8833|25955	2786.31|2742.69|6729.69|6624.31	-41.82	42.18	26.93	-27.13	0.71	0.08	0.41	0.8
3361	VEGFA and ERBB3	VEGFA low => ERBB3 low	226213_at	ERBB3	low=>low	0.45411	8.39546	7.32103	0.206	1.13287	0.670387	0.45411	< 2.22e-16	9.06291	1.84911	7.20853	2.72977	2.84|8.07|9.36|10.35|13.93	3.04|4.52|6.86|9.92|12.99	5138|601|5246|9677|25955	2884.22|2854.78|7499.78|7423.22	-41.95	42.18	26.03	-26.15	0.69	0.08	0.43	0.79
3349	VEGFA and FAM83H	VEGFA low => FAM83H low	226129_at	FAM83H	low=>low	0.405776	8.39546	6.99334	0.165	3.48797	0.367407	0.405776	< 2.22e-16	9.06291	1.84911	6.81775	1.67426	2.84|8.07|9.36|10.35|13.93	3.30|5.36|6.54|8.24|11.87	5028|362|5176|8133|25955	2941.31|2448.69|7262.69|6046.31	-38.46	42.17	24.49	-26.83	0.71	0.05	0.45	0.78
589	VEGFA and TACSTD1	VEGFA low => TACSTD1 low	201839_s_at	TACSTD1	low=>low	0.450478	8.39546	8.00753	0.203	0.132446	0.819152	0.450478	< 2.22e-16	9.06291	1.84911	7.55635	3.36243	2.84|8.07|9.36|10.35|13.93	3.09|4.35|6.30|11.08|13.85	5329|484|5920|8984|25955	3156.37|2656.63|8092.63|6811.37	-38.66	42.16	24.15	-26.32	0.7	0.07	0.46	0.78
853	VEGFA and ERBB3	VEGFA low => ERBB3 low	202454_s_at	ERBB3	low=>low	0.43107	8.39546	6.66818	0.186	1.26043	0.577303	0.43107	< 2.22e-16	9.06291	1.84911	6.49247	2.47638	2.84|8.07|9.36|10.35|13.93	2.86|4.09|5.93|8.89|12.21	5190|542|5459|9296|25955	2979.45|2752.55|7669.55|7085.45	-40.48	42.14	25.25	-26.25	0.7	0.07	0.44	0.79
1549	VEGFA and CTNND1	VEGFA low => CTNND1 low	208862_s_at	CTNND1	low=>low	0.557765	8.39546	7.94084	0.311	4.74075	0.396493	0.557765	< 2.22e-16	9.06291	1.84911	8.33413	1.31445	2.84|8.07|9.36|10.35|13.93	3.93|7.40|8.65|9.33|11.54	3835|914|1462|11821|25955	1395.05|3353.95|3901.95|9381.05	-65.28	42.13	39.06	-25.18	0.77	0.13	0.19	0.91
1765	VEGFA and RBPMS	VEGFA low => RBPMS low	209487_at	RBPMS	low=>low	0.522273	8.39546	6.81071	0.273	2.02257	0.57636	0.522273	< 2.22e-16	9.06291	1.84911	7.24606	2.0406	2.84|8.07|9.36|10.35|13.93	3.29|5.23|7.69|8.90|12.28	4417|993|2594|11610|25955	1933.80|3476.20|5077.20|9126.80	-56.46	42.13	34.86	-25.99	0.72	0.13	0.28	0.87
2041	VEGFA and DCN	VEGFA low => DCN low	211896_s_at	DCN	low=>low	0.429274	8.39546	7.70815	0.184	0.821764	0.720256	0.429274	< 2.22e-16	9.06291	1.84911	7.34938	3.10252	2.84|8.07|9.36|10.35|13.93	3.16|4.39|6.53|10.33|13.98	5285|485|5782|8949|25955	3114.80|2655.20|7952.20|6778.80	-38.88	42.13	24.34	-26.36	0.7	0.07	0.46	0.78
349	VEGFA and PALLD	VEGFA low => PALLD low	200907_s_at	PALLD	low=>low	0.533639	8.39546	7.92866	0.285	2.84162	0.614524	0.533639	< 2.22e-16	9.06291	1.84911	8.411	2.12938	2.84|8.07|9.36|10.35|13.93	3.35|6.63|8.81|10.12|13.20	4288|995|2329|11714|25955	1808.84|3474.16|4808.16|9234.84	-58.29	42.07	35.76	-25.8	0.73	0.13	0.26	0.88
3745	VEGFA and ---	VEGFA low => --- low	235924_at	---	low=>low	0.437682	8.39546	6.05427	0.192	2.26944	0.38404	0.437682	< 2.22e-16	9.06291	1.84911	5.74997	1.62248	2.84|8.07|9.36|10.35|13.93	2.98|4.31|5.37|7.03|10.73	5240|267|5564|7313|25955	3236.38|2270.62|7567.62|5309.38	-35.21	42.05	23.04	-27.49	0.72	0.04	0.47	0.77
2137	VEGFA and RBM9	VEGFA low => RBM9 low	212104_s_at	RBM9	low=>low	0.517415	8.39546	7.12182	0.268	3.31938	0.480293	0.517415	< 2.22e-16	9.06291	1.84911	7.67223	1.71644	2.84|8.07|9.36|10.35|13.93	3.08|6.06|8.18|8.95|12.43	4256|1193|1810|12479|25955	1674.62|3774.38|4391.38|9897.62	-63.06	42.02	38.96	-25.94	0.74	0.15	0.21	0.89
1933	VEGFA and TPM1	VEGFA low => TPM1 low	210986_s_at	TPM1	low=>low	0.555113	8.39546	8.86582	0.308	2.91198	0.73044	0.555113	< 2.22e-16	9.06291	1.84911	9.53189	2.43313	2.84|8.07|9.36|10.35|13.93	3.09|7.99|10.06|11.48|13.87	4088|1028|1944|12252|25955	1597.96|3518.04|4434.04|9761.96	-62.29	41.99	37.4	-25.2	0.74	0.14	0.23	0.89
3265	VEGFA and SHROOM3	VEGFA low => SHROOM3 low	225548_at	SHROOM3	low=>low	0.437123	8.39546	7.36338	0.191	3.83683	0.37199	0.437123	< 2.22e-16	9.06291	1.84911	7.20815	1.57359	2.84|8.07|9.36|10.35|13.93	3.57|5.70|7.03|8.52|12.40	5076|408|4664|7820|25955	2972.74|2511.26|6767.26|5716.74	-38.57	41.98	25.57	-27.81	0.72	0.06	0.43	0.79
1573	VEGFA and KRT8	VEGFA low => KRT8 low	209008_x_at	KRT8	low=>low	0.416092	8.39546	8.56465	0.173	3.31667	0.532255	0.416092	< 2.22e-16	9.06291	1.84911	8.14044	2.36533	2.84|8.07|9.36|10.35|13.93	3.68|6.09|7.07|10.37|14.25	5488|390|6176|8120|25955	3398.48|2479.52|8265.52|6030.48	-35.83	41.97	22.99	-26.9	0.7	0.06	0.48	0.76
769	VEGFA and COL1A1	VEGFA low => COL1A1 low	202310_s_at	COL1A1	low=>low	0.503135	8.39546	8.4369	0.253	-0.369756	0.910033	0.503135	< 2.22e-16	9.06291	1.84911	7.87779	3.34453	2.84|8.07|9.36|10.35|13.93	2.93|4.71|7.12|11.18|14.64	5378|427|6037|8451|25955	3265.37|2539.63|8149.63|6338.37	-36.96	41.93	23.41	-26.53	0.7	0.06	0.47	0.77
3097	VEGFA and PTGFRN	VEGFA low => PTGFRN low	224950_at	PTGFRN	low=>low	0.468874	8.39546	7.21717	0.22	4.3401	0.328209	0.468874	< 2.22e-16	9.06291	1.84911	7.31463	1.29436	2.84|8.07|9.36|10.35|13.93	3.85|6.15|7.44|8.33|12.12	4508|655|3050|9150|25955	2247.42|2915.58|5310.58|6889.42	-47.67	41.87	31.03	-27.23	0.73	0.1	0.33	0.84
3409	VEGFA and ---	VEGFA low => --- low	226374_at	---	low=>low	0.468811	8.39546	7.13846	0.22	2.0646	0.577122	0.468811	< 2.22e-16	9.06291	1.84911	7.295	2.27631	2.84|8.07|9.36|10.35|13.93	3.24|4.95|7.60|9.38|12.35	4817|777|4068|10366|25955	2481.66|3112.34|6403.34|8030.66	-46.87	41.87	29.19	-26.06	0.7	0.1	0.37	0.82
3625	VEGFA and CNKSR3	VEGFA low => CNKSR3 low	227481_at	CNKSR3	low=>low	0.511409	8.39546	6.34409	0.262	2.34788	0.457628	0.511409	< 2.22e-16	9.06291	1.84911	6.49532	1.65465	2.84|8.07|9.36|10.35|13.93	3.10|4.99|6.62|7.74|12.76	4532|717|3005|9427|25955	2237.53|3011.47|5299.47|7132.53	-48.49	41.82	31.52	-27.16	0.73	0.1	0.32	0.84
2185	VEGFA and NRP1	VEGFA low => NRP1 low	212298_at	NRP1	low=>low	0.514352	8.39546	6.41222	0.265	1.08471	0.593882	0.514352	< 2.22e-16	9.06291	1.84911	6.46701	2.13502	2.84|8.07|9.36|10.35|13.93	2.70|4.35|6.53|8.20|12.14	4856|743|3708|9530|25955	2545.51|3053.49|6018.49|7219.51	-45.78	41.82	29.79	-27.19	0.72	0.1	0.36	0.82
145	VEGFA and NCKAP1	VEGFA equivalent NCKAP1	207738_s_at	NCKAP1	equivalent	0.585793	8.39546	7.63665	0.343	2.26966	0.696743	0.585793	< 2.22e-16	9.06291	1.84911	8.58417	2.19933	2.84|8.07|9.36|10.35|13.93	2.97|6.84|9.59|10.17|12.14	4129|1389|1412|13883|25955	1469.05|4048.95|4071.95|11223.05	-69.35	41.8	41.68	-25.1	0.75	0.17	0.17	0.91
3397	VEGFA and ZNRF3	VEGFA low => ZNRF3 low	226360_at	ZNRF3	low=>low	0.494902	8.39546	6.2747	0.245	2.51111	0.426706	0.494902	< 2.22e-16	9.06291	1.84911	6.3783	1.59431	2.84|8.07|9.36|10.35|13.93	2.93|4.95|6.48|7.55|11.42	4667|702|3007|8898|25955	2385.19|2983.81|5288.81|6616.19	-46.7	41.77	31.38	-28.04	0.74	0.1	0.32	0.84
2797	VEGFA and COL5A2	VEGFA low => COL5A2 low	221730_at	COL5A2	low=>low	0.473471	8.39546	6.84579	0.224	0.768891	0.63807	0.473471	< 2.22e-16	9.06291	1.84911	6.55166	2.49194	2.84|8.07|9.36|10.35|13.93	3.01|4.14|6.18|8.68|13.23	5258|473|5334|8349|25955	3126.75|2604.25|7465.25|6217.75	-38.11	41.77	24.67	-27.02	0.71	0.07	0.45	0.78
973	VEGFA and SOX9	VEGFA low => SOX9 low	202936_s_at	SOX9	low=>low	0.502407	8.39546	7.1329	0.252	1.56381	0.61102	0.502407	< 2.22e-16	9.06291	1.84911	7.10143	2.24886	2.84|8.07|9.36|10.35|13.93	3.09|4.91|7.06|9.07|13.22	4988|629|4471|9183|25955	2757.05|2859.95|6701.95|6952.05	-42.46	41.72	27.25	-26.74	0.71	0.09	0.4	0.8
3013	VEGFA and ANTXR1	VEGFA low => ANTXR1 low	224694_at	ANTXR1	low=>low	0.538846	8.39546	6.93113	0.29	0.722569	0.747701	0.538846	< 2.22e-16	9.06291	1.84911	7.49892	2.56582	2.84|8.07|9.36|10.35|13.93	2.47|4.43|8.12|9.72|12.70	4537|1082|2817|11785|25955	2043.53|3575.47|5310.47|9291.53	-55.14	41.71	34.22	-25.86	0.71	0.14	0.29	0.86
3337	VEGFA and CTTNBP2NL	VEGFA low => CTTNBP2NL low	226000_at	CTTNBP2NL	low=>low	0.542321	8.39546	7.21687	0.294	3.5982	0.442136	0.542321	< 2.22e-16	9.06291	1.84911	7.60524	1.50751	2.84|8.07|9.36|10.35|13.93	3.53|6.46|7.90|8.82|11.49	4104|966|1900|11188|25955	1676.41|3393.59|4327.59|8760.41	-59.27	41.68	36.91	-25.93	0.75	0.13	0.23	0.89
1357	VEGFA and RNASE4	VEGFA low => RNASE4 low	205158_at	RNASE4	low=>low	0.457581	8.39546	6.74616	0.209	2.1749	0.455861	0.457581	< 2.22e-16	9.06291	1.84911	6.30632	1.84216	2.84|8.07|9.36|10.35|13.93	3.03|4.76|5.82|7.74|12.12	5357|208|6227|6987|25955	3432.82|2132.18|8151.18|5062.82	-32.84	41.68	21.32	-27.04	0.71	0.03	0.5	0.75
805	VEGFA and ADAM9	VEGFA equivalent ADAM9	202381_at	ADAM9	equivalent	0.621895	8.39546	8.40717	0.387	3.67192	0.582898	0.621895	< 2.22e-16	9.06291	1.84911	8.95467	1.73316	2.84|8.07|9.36|10.35|13.93	3.16|7.97|9.26|10.24|13.02	3810|1015|1307|12061|25955	1357.09|3467.91|3759.91|9608.09	-66.54	41.65	40	-25.01	0.77	0.14	0.18	0.91		25344581
3685	VEGFA and NFIB	VEGFA low => NFIB low	230291_s_at	NFIB	low=>low	0.464648	8.39546	6.80374	0.216	2.37743	0.488362	0.464648	< 2.22e-16	9.06291	1.84911	6.80341	1.94348	2.84|8.07|9.36|10.35|13.93	3.79|4.83|6.80|8.38|13.11	4994|630|4299|8955|25955	2768.50|2855.50|6524.50|6729.50	-42.28	41.65	27.56	-27.12	0.71	0.09	0.39	0.8
1705	VEGFA and NFIB	VEGFA low => NFIB low	209290_s_at	NFIB	low=>low	0.538451	8.39546	6.83888	0.29	0.795385	0.756803	0.538451	< 2.22e-16	9.06291	1.84911	7.65422	2.59895	2.84|8.07|9.36|10.35|13.93	3.11|4.60|8.63|9.70|13.46	4428|1274|2250|12734|25955	1840.76|3861.24|4837.24|10146.76	-60.29	41.64	37.21	-25.68	0.72	0.16	0.24	0.88
1081	VEGFA and SCNN1A	VEGFA low => SCNN1A low	203453_at	SCNN1A	low=>low	0.391169	8.39546	7.30419	0.153	2.08832	0.506888	0.391169	< 2.22e-16	9.06291	1.84911	6.6822	2.39613	2.84|8.07|9.36|10.35|13.93	2.89|4.70|5.51|9.08|13.17	5522|268|7015|7623|25955	3553.42|2236.58|8983.58|5654.42	-33.01	41.63	20.77	-26.17	0.7	0.04	0.52	0.74
3637	VEGFA and LOC493869	VEGFA low => LOC493869 low	227628_at	LOC493869	low=>low	0.45423	8.39546	6.19958	0.206	1.20143	0.54244	0.45423	< 2.22e-16	9.06291	1.84911	6.11751	2.20819	2.84|8.07|9.36|10.35|13.93	2.54|3.95|6.01|7.91|12.27	5132|620|4483|8717|25955	2918.19|2833.81|6696.81|6503.19	-40.96	41.59	27.05	-27.44	0.71	0.09	0.4	0.8
1669	VEGFA and NUPR1	VEGFA low => NUPR1 low	209230_s_at	NUPR1	low=>low	0.462604	8.39546	7.54678	0.214	3.54417	0.436239	0.462604	< 2.22e-16	9.06291	1.84911	7.49776	1.74372	2.84|8.07|9.36|10.35|13.93	3.38|5.95|7.44|8.95|13.08	4797|516|4242|8557|25955	2651.51|2661.49|6387.49|6411.51	-41.65	41.59	26.85	-26.79	0.72	0.08	0.4	0.81
2113	VEGFA and C1R	VEGFA low => C1R low	212067_s_at	C1R	low=>low	0.473065	8.39546	8.23214	0.224	2.96851	0.544636	0.473065	< 2.22e-16	9.06291	1.84911	7.9045	2.12887	2.84|8.07|9.36|10.35|13.93	3.36|6.05|7.35|9.76|13.52	5290|404|5701|8023|25955	3222.92|2471.08|7768.08|5955.92	-36.41	41.59	23.46	-26.78	0.71	0.06	0.47	0.77
3313	VEGFA and RBM35A	VEGFA low => RBM35A low	225846_at	RBM35A	low=>low	0.39481	8.39546	6.82879	0.156	0.827549	0.601833	0.39481	< 2.22e-16	9.06291	1.84911	6.28191	2.81871	2.84|8.07|9.36|10.35|13.93	2.77|3.88|4.27|9.43|12.08	5469|419|6732|8541|25955	3394.90|2493.10|8806.10|6466.90	-35.59	41.55	22.11	-25.79	0.69	0.06	0.5	0.76
1813	VEGFA and GATA6	VEGFA low => GATA6 low	210002_at	GATA6	low=>low	0.456519	8.39546	5.93763	0.208	0.296932	0.560773	0.456519	< 2.22e-16	9.06291	1.84911	5.37917	2.27138	2.84|8.07|9.36|10.35|13.93	2.62|3.35|4.52|7.26|11.58	5487|271|6570|7376|25955	3523.36|2234.64|8533.64|5412.36	-33.07	41.54	21.26	-26.68	0.7	0.04	0.51	0.75
3541	VEGFA and ---	VEGFA low => --- low	227126_at	---	low=>low	0.498985	8.39546	5.67108	0.249	1.50503	0.482843	0.498985	< 2.22e-16	9.06291	1.84911	5.881	1.78929	2.84|8.07|9.36|10.35|13.93	2.62|4.03|6.09|7.34|11.31	4575|864|2980|10095|25955	2219.49|3219.51|5335.51|7739.49	-49.98	41.52	32.25	-26.77	0.72	0.12	0.31	0.85
745	VEGFA and NNMT	VEGFA low => NNMT low	202237_at	NNMT	low=>low	0.487845	8.39546	7.73772	0.238	0.732133	0.759221	0.487845	< 2.22e-16	9.06291	1.84911	7.61289	2.87772	2.84|8.07|9.36|10.35|13.93	3.28|4.72|7.41|10.26|13.83	5090|664|4852|9432|25955	2854.89|2899.11|7087.11|7196.89	-41.83	41.52	26.56	-26.35	0.7	0.09	0.41	0.8
1117	VEGFA and MID1	VEGFA low => MID1 low	203636_at	MID1	low=>low	0.465506	8.39546	6.51062	0.217	2.96601	0.408208	0.465506	< 2.22e-16	9.06291	1.84911	6.66555	1.6215	2.84|8.07|9.36|10.35|13.93	2.98|5.12|6.86|7.96|11.81	4549|745|3379|9861|25955	2264.53|3029.47|5663.47|7576.53	-47.99	41.51	30.36	-26.24	0.72	0.11	0.34	0.84
2569	VEGFA and EPS8L2	VEGFA low => EPS8L2 low	218180_s_at	EPS8L2	low=>low	0.412184	8.39546	7.39506	0.17	4.7245	0.283994	0.412184	< 2.22e-16	9.06291	1.84911	7.29831	1.27403	2.84|8.07|9.36|10.35|13.93	3.29|6.17|7.15|8.35|12.19	4715|362|4498|7834|25955	2686.79|2390.21|6526.21|5805.79	-39.12	41.49	25.11	-26.62	0.72	0.06	0.43	0.8
1597	VEGFA and JAG1	VEGFA low => JAG1 low	209099_x_at	JAG1	low=>low	0.589844	8.39546	8.57078	0.348	3.58097	0.59179	0.589844	< 2.22e-16	9.06291	1.84911	8.94431	1.85521	2.84|8.07|9.36|10.35|13.93	3.35|7.66|9.22|10.38|13.60	4088|930|2095|11152|25955	1698.67|3319.33|4484.33|8762.67	-57.96	41.48	35.69	-25.52	0.74	0.13	0.25	0.88
1093	VEGFA and COL15A1	VEGFA low => COL15A1 low	203477_at	COL15A1	low=>low	0.446581	8.39546	6.62352	0.199	0.312333	0.651693	0.446581	< 2.22e-16	9.06291	1.84911	6.21857	2.69839	2.84|8.07|9.36|10.35|13.93	2.88|3.79|4.87|8.82|12.63	5325|482|6081|8696|25955	3217.77|2589.23|8188.23|6588.77	-37.14	41.42	23.29	-25.96	0.69	0.07	0.47	0.77
1129	VEGFA and MID1	VEGFA low => MID1 low	203637_s_at	MID1	low=>low	0.487206	8.39546	6.2847	0.237	2.00167	0.498397	0.487206	< 2.22e-16	9.06291	1.84911	6.5186	1.89158	2.84|8.07|9.36|10.35|13.93	2.97|4.52|6.82|8.11|11.85	4572|876|3257|10512|25955	2219.51|3228.49|5609.49|8159.51	-49.92	41.41	31.42	-26.04	0.71	0.12	0.33	0.84
2497	VEGFA and FN1	VEGFA low => FN1 low	216442_x_at	FN1	low=>low	0.564821	8.39546	9.14852	0.319	1.28291	0.919739	0.564821	< 2.22e-16	9.06291	1.84911	9.61842	3.01104	2.84|8.07|9.36|10.35|13.93	3.50|6.40|10.07|12.41|14.51	4565|1017|3057|11277|25955	2136.27|3445.73|5485.73|8848.27	-52.52	41.38	32.79	-25.81	0.71	0.13	0.31	0.85
1225	VEGFA and PTPN3	VEGFA low => PTPN3 low	203997_at	PTPN3	low=>low	0.425581	8.39546	6.95044	0.181	4.01246	0.322558	0.425581	< 2.22e-16	9.06291	1.84911	6.93577	1.40148	2.84|8.07|9.36|10.35|13.93	3.36|5.68|6.91|8.09|11.71	4686|551|3857|8554|25955	2535.11|2701.89|6007.89|6403.11	-42.69	41.38	27.75	-26.87	0.72	0.08	0.38	0.81
2233	VEGFA and FN1	VEGFA low => FN1 low	212464_s_at	FN1	low=>low	0.568885	8.39546	8.70358	0.324	0.401137	0.982046	0.568885	< 2.22e-16	9.06291	1.84911	9.30133	3.19205	2.84|8.07|9.36|10.35|13.93	3.49|5.73|9.87|12.24|14.43	4512|1077|2859|11623|25955	2052.54|3536.46|5318.46|9163.54	-54.27	41.36	33.73	-25.69	0.71	0.14	0.29	0.86
373	VEGFA and ITGB5	VEGFA low => ITGB5 low	201125_s_at	ITGB5	low=>low	0.527126	8.39546	8.23008	0.278	4.59532	0.443338	0.527126	< 2.22e-16	9.06291	1.84911	8.61325	1.55519	2.84|8.07|9.36|10.35|13.93	3.56|7.40|8.98|9.78|12.64	3927|952|1934|11802|25955	1536.17|3342.83|4324.83|9411.17	-60.96	41.35	36.36	-24.64	0.74	0.13	0.24	0.89
2917	VEGFA and GNG12	VEGFA low => GNG12 low	222834_s_at	GNG12	low=>low	0.440328	8.39546	6.569	0.194	2.78562	0.420549	0.440328	< 2.22e-16	9.06291	1.84911	6.59702	1.76605	2.84|8.07|9.36|10.35|13.93	2.89|4.86|6.63|8.03|11.42	4820|649|3703|8660|25955	2613.97|2855.03|5909.03|6453.97	-43.15	41.3	28.71	-27.46	0.72	0.09	0.37	0.82
649	VEGFA and EGFR	VEGFA low => EGFR low	201984_s_at	EGFR	low=>low	0.456785	8.39546	6.75299	0.209	3.4892	0.343457	0.456785	< 2.22e-16	9.06291	1.84911	6.60192	1.39035	2.84|8.07|9.36|10.35|13.93	2.92|5.47|6.45|7.54|13.26	4980|335|4304|6894|25955	2988.22|2326.78|6295.78|4902.22	-36.42	41.29	25.1	-28.43	0.74	0.05	0.42	0.78
889	VEGFA and IRF6	VEGFA low => IRF6 low	202597_at	IRF6	low=>low	0.373904	8.39546	7.66656	0.14	4.3758	0.333723	0.373904	< 2.22e-16	9.06291	1.84911	7.40031	1.6504	2.84|8.07|9.36|10.35|13.93	3.53|5.99|7.06|8.86|13.44	4993|337|5636|7915|25955	3000.51|2329.49|7628.49|5922.51	-36.36	41.29	22.82	-25.88	0.7	0.05	0.47	0.77
2053	VEGFA and IGFBP5	VEGFA low => IGFBP5 low	211959_at	IGFBP5	low=>low	0.47098	8.39546	7.64779	0.222	1.15973	0.738661	0.47098	< 2.22e-16	9.06291	1.84911	7.85415	2.90004	2.84|8.07|9.36|10.35|13.93	3.03|4.78|8.16|10.47|14.19	4814|823|4192|10430|25955	2505.89|3131.11|6500.11|8121.89	-46.1	41.26	28.64	-25.61	0.69	0.11	0.38	0.82
1849	VEGFA and FN1	VEGFA low => FN1 low	210495_x_at	FN1	low=>low	0.565198	8.39546	9.11721	0.319	1.3408	0.914976	0.565198	< 2.22e-16	9.06291	1.84911	9.63315	2.99345	2.84|8.07|9.36|10.35|13.93	3.35|6.47|10.09|12.40|14.50	4516|1039|2956|11370|25955	2087.77|3467.23|5384.23|8941.77	-53.14	41.25	33.1	-25.68	0.71	0.14	0.3	0.85
625	VEGFA and DCN	VEGFA low => DCN low	201893_x_at	DCN	low=>low	0.426619	8.39546	8.82526	0.182	2.42538	0.685935	0.426619	< 2.22e-16	9.06291	1.84911	8.64195	2.97307	2.84|8.07|9.36|10.35|13.93	3.25|5.84|8.27|11.56|14.37	5035|578|5378|9313|25955	2878.65|2734.35|7534.35|7156.65	-40.18	41.25	24.85	-25.48	0.69	0.08	0.44	0.79
1693	VEGFA and NFIB	VEGFA low => NFIB low	209289_at	NFIB	low=>low	0.535942	8.39546	6.62531	0.287	0.896651	0.71054	0.535942	< 2.22e-16	9.06291	1.84911	7.33621	2.45151	2.84|8.07|9.36|10.35|13.93	2.50|4.45|8.18|9.28|12.89	4413|1252|2382|12488|25955	1874.54|3790.46|4920.46|9949.54	-58.61	41.24	36.19	-25.44	0.71	0.16	0.26	0.87
961	VEGFA and SOX9	VEGFA low => SOX9 low	202935_s_at	SOX9	low=>low	0.514249	8.39546	6.94617	0.264	0.406414	0.718727	0.514249	< 2.22e-16	9.06291	1.84911	6.92017	2.58436	2.84|8.07|9.36|10.35|13.93	2.78|4.28|6.88|9.24|13.40	5007|682|4652|9382|25955	2786.09|2902.91|6872.91|7161.09	-42.05	41.22	26.79	-26.23	0.7	0.09	0.41	0.8
2641	VEGFA and RHBDF1	VEGFA low => RHBDF1 low	218686_s_at	RHBDF1	low=>low	0.471257	8.39546	6.75498	0.222	4.08879	0.309703	0.471257	< 2.22e-16	9.06291	1.84911	6.8956	1.21521	2.84|8.07|9.36|10.35|13.93	3.10|5.87|7.03|7.85|11.50	4102|649|2560|9313|25955	1903.94|2847.06|4758.06|7114.94	-50.37	41.21	31.88	-26.06	0.74	0.1	0.3	0.86
1465	VEGFA and LAPTM4B	VEGFA low => LAPTM4B low	208029_s_at	LAPTM4B	low=>low	0.520981	8.39546	8.31256	0.271	3.71454	0.577459	0.520981	< 2.22e-16	9.06291	1.84911	8.94799	2.04956	2.84|8.07|9.36|10.35|13.93	3.23|7.42|9.38|10.54|13.46	4133|1213|1715|12264|25955	1617.77|3728.23|4230.23|9748.77	-62.52	41.2	38.68	-25.47	0.74	0.16	0.21	0.89
2809	VEGFA and ---	VEGFA low => --- low	221788_at	---	low=>low	0.505534	8.39546	6.3191	0.256	3.65818	0.305562	0.505534	< 2.22e-16	9.06291	1.84911	6.42746	1.11766	2.84|8.07|9.36|10.35|13.93	2.82|5.58|6.51|7.24|10.46	4064|587|2251|8494|25955	1907.71|2743.29|4407.29|6337.71	-49.36	41.18	32.49	-27.08	0.76	0.1	0.28	0.86
3025	VEGFA and KIAA1522	VEGFA low => KIAA1522 low	224746_at	KIAA1522	low=>low	0.422761	8.39546	7.95992	0.179	5.44585	0.266142	0.422761	< 2.22e-16	9.06291	1.84911	7.85787	1.16408	2.84|8.07|9.36|10.35|13.93	3.81|7.01|7.77|8.77|11.84	4307|245|4045|7280|25955	2394.55|2157.45|5957.45|5367.55	-39.07	41.18	24.78	-26.1	0.73	0.04	0.42	0.81
1261	VEGFA and GULP1	VEGFA low => GULP1 low	204237_at	GULP1	low=>low	0.442727	8.39546	6.57806	0.196	1.72208	0.540064	0.442727	< 2.22e-16	9.06291	1.84911	6.61664	2.25565	2.84|8.07|9.36|10.35|13.93	2.70|4.30|6.66|8.53|12.86	4926|696|4189|9149|25955	2702.77|2919.23|6412.23|6925.77	-42.76	41.16	27.77	-26.71	0.71	0.1	0.39	0.81
3577	VEGFA and ---	VEGFA low => --- low	227273_at	---	low=>low	0.499246	8.39546	5.97388	0.249	3.29894	0.335659	0.499246	< 2.22e-16	9.06291	1.84911	6.34099	1.24321	2.84|8.07|9.36|10.35|13.93	2.94|5.47|6.57|7.23|11.22	3783|900|1517|11043|25955	1439.42|3243.58|3860.58|8699.42	-61.74	41.15	37.72	-25.12	0.76	0.13	0.2	0.9
2017	VEGFA and FN1	VEGFA low => FN1 low	211719_x_at	FN1	low=>low	0.577969	8.39546	8.53384	0.334	-0.177577	1.04703	0.577969	< 2.22e-16	9.06291	1.84911	9.3116	3.3498	2.84|8.07|9.36|10.35|13.93	3.10|5.59|10.06|12.39|14.39	4445|1180|2582|12052|25955	1951.08|3673.92|5075.92|9558.08	-56.43	41.15	35.01	-25.5	0.71	0.15	0.27	0.87
3469	VEGFA and FAM114A1	VEGFA low => FAM114A1 low	226697_at	FAM114A1	low=>low	0.454879	8.39546	6.67838	0.207	3.51693	0.334398	0.454879	< 2.22e-16	9.06291	1.84911	6.54755	1.35935	2.84|8.07|9.36|10.35|13.93	3.78|5.36|6.41|7.57|11.32	4983|408|4232|7206|25955	2951.93|2439.07|6263.07|5174.93	-37.38	41.14	25.67	-28.23	0.73	0.06	0.41	0.79
2029	VEGFA and DCN	VEGFA low => DCN low	211813_x_at	DCN	low=>low	0.408754	8.39546	8.60612	0.167	3.06406	0.566319	0.408754	< 2.22e-16	9.06291	1.84911	8.19656	2.56189	2.84|8.07|9.36|10.35|13.93	3.35|5.91|7.53|10.57|14.15	5244|432|6002|8298|25955	3195.45|2480.55|8050.55|6249.45	-36.23	41.14	22.84	-25.91	0.69	0.06	0.48	0.77
3613	VEGFA and C9orf150	VEGFA low => C9orf150 low	227443_at	C9orf150	low=>low	0.449948	8.39546	6.4743	0.202	3.04571	0.358127	0.449948	< 2.22e-16	9.06291	1.84911	6.29139	1.47176	2.84|8.07|9.36|10.35|13.93	3.48|5.02|6.13|7.41|11.92	4982|353|4739|7261|25955	2991.72|2343.28|6729.28|5270.72	-36.38	41.12	24.27	-27.41	0.72	0.06	0.44	0.78
2749	VEGFA and RIPK4	VEGFA low => RIPK4 low	221215_s_at	RIPK4	low=>low	0.407413	8.39546	7.69115	0.166	4.7853	0.29779	0.407413	< 2.22e-16	9.06291	1.84911	7.48414	1.35156	2.84|8.07|9.36|10.35|13.93	3.45|6.36|7.18|8.45|12.86	5142|279|5052|6755|25955	3207.67|2213.33|6986.33|4820.67	-34.15	41.12	23.15	-27.85	0.73	0.05	0.46	0.77
3697	VEGFA and STC1	VEGFA low => STC1 low	230746_s_at	STC1	low=>low	0.509276	8.39546	6.09111	0.259	-0.360228	0.633512	0.509276	< 2.22e-16	9.06291	1.84911	5.38123	2.30019	2.84|8.07|9.36|10.35|13.93	2.59|3.48|4.40|7.03|13.30	5625|185|7128|6724|25955	3768.43|2041.57|8984.57|4867.43	-30.23	41.09	19.59	-26.6	0.7	0.03	0.54	0.73
697	VEGFA and RAI14	VEGFA low => RAI14 low	202052_s_at	RAI14	low=>low	0.513267	8.39546	6.71764	0.263	2.03746	0.570892	0.513267	< 2.22e-16	9.06291	1.84911	7.2114	2.05671	2.84|8.07|9.36|10.35|13.93	2.88|5.46|7.58|8.77|12.10	4219|1072|2251|11609|25955	1787.52|3503.48|4682.48|9177.52	-57.49	41.08	35.54	-25.38	0.72	0.14	0.26	0.88
2617	VEGFA and GTF2IRD1	VEGFA low => GTF2IRD1 low	218412_s_at	GTF2IRD1	low=>low	0.52451	8.39546	7.18511	0.275	4.26486	0.34933	0.52451	< 2.22e-16	9.06291	1.84911	7.43081	1.23153	2.84|8.07|9.36|10.35|13.93	2.69|6.52|7.60|8.35|11.14	3840|760|1822|10001|25955	1585.90|3014.10|4076.10|7746.90	-56.6	41.07	35.32	-25.61	0.76	0.12	0.24	0.89
1297	VEGFA and GEM	VEGFA low => GEM low	204472_at	GEM	low=>low	0.505768	8.39546	6.77891	0.256	2.00712	0.514813	0.505768	< 2.22e-16	9.06291	1.84911	6.67282	1.88218	2.84|8.07|9.36|10.35|13.93	2.52|5.01|6.55|8.12|13.57	4945|567|4507|8515|25955	2811.02|2700.98|6640.98|6381.02	-40.22	41.06	26.19	-26.7	0.71	0.08	0.41	0.8
2449	VEGFA and CA12	VEGFA low => CA12 low	215867_x_at	CA12	low=>low	0.434447	8.39546	8.33785	0.189	3.35056	0.494333	0.434447	< 2.22e-16	9.06291	1.84911	7.83066	2.104	2.84|8.07|9.36|10.35|13.93	3.41|6.10|7.20|9.51|13.93	5491|260|6462|7009|25955	3576.20|2174.80|8376.80|5094.20	-32	41.06	20.92	-26.81	0.71	0.04	0.51	0.74
2905	VEGFA and CLDN1	VEGFA low => CLDN1 low	222549_at	CLDN1	low=>low	0.438331	8.39546	7.42604	0.192	1.87871	0.539882	0.438331	< 2.22e-16	9.06291	1.84911	6.77161	2.2775	2.84|8.07|9.36|10.35|13.93	2.94|4.89|5.71|8.62|13.36	5592|234|6970|6988|25955	3699.26|2126.74|8862.74|5095.26	-31.1	41.05	20.11	-26.5	0.7	0.04	0.53	0.73
1021	VEGFA and MTFR1	VEGFA low => MTFR1 low	203208_s_at	MTFR1	low=>low	0.503901	8.39546	8.31097	0.254	5.57502	0.306942	0.503901	< 2.22e-16	9.06291	1.84911	8.3568	1.12635	2.84|8.07|9.36|10.35|13.93	3.59|7.43|8.39|9.22|12.11	4420|588|2632|7881|25955	2275.40|2732.60|4776.60|5736.40	-44.94	41.03	31.03	-28.31	0.75	0.09	0.31	0.84
3157	VEGFA and LRP11	VEGFA low => LRP11 low	225060_at	LRP11	low=>low	0.539624	8.39546	6.93611	0.291	1.99764	0.624104	0.539624	< 2.22e-16	9.06291	1.84911	7.65384	2.13859	2.84|8.07|9.36|10.35|13.93	3.09|5.89|8.29|9.34|12.45	4162|1267|1785|12510|25955	1636.90|3792.10|4310.10|9984.90	-62.41	41.01	38.47	-25.27	0.73	0.16	0.21	0.89
1189	VEGFA and ARHGAP29	VEGFA low => ARHGAP29 low	203910_at	ARHGAP29	low=>low	0.507685	8.39546	6.79383	0.258	1.42114	0.634677	0.507685	< 2.22e-16	9.06291	1.84911	7.17316	2.31164	2.84|8.07|9.36|10.35|13.93	2.69|4.94|7.43|9.05|12.26	4405|980|2702|10758|25955	2030.84|3354.16|5076.16|8383.84	-52.68	41	33.33	-25.93	0.72	0.13	0.29	0.86
1213	VEGFA and CA12	VEGFA low => CA12 low	203963_at	CA12	low=>low	0.431044	8.39546	7.60663	0.186	2.05248	0.554017	0.431044	< 2.22e-16	9.06291	1.84911	7.07348	2.37664	2.84|8.07|9.36|10.35|13.93	2.78|5.05|6.34|9.09|13.84	5428|305|6447|7358|25955	3484.46|2248.54|8390.54|5414.46	-32.91	40.99	21.22	-26.4	0.7	0.05	0.5	0.75
1561	VEGFA and ID1	VEGFA low => ID1 low	208937_s_at	ID1	low=>low	0.478733	8.39546	7.67225	0.229	1.85712	0.659924	0.478733	< 2.22e-16	9.06291	1.84911	7.83795	2.54896	2.84|8.07|9.36|10.35|13.93	3.01|5.54|7.99|10.03|13.41	4682|822|3684|9986|25955	2401.51|3102.49|5964.49|7705.51	-46.52	40.95	29.53	-25.97	0.71	0.11	0.35	0.83
2341	VEGFA and COL6A1	VEGFA low => COL6A1 low	213428_s_at	COL6A1	low=>low	0.489566	8.39546	8.42163	0.24	3.33182	0.588227	0.489566	< 2.22e-16	9.06291	1.84911	8.66287	2.22175	2.84|8.07|9.36|10.35|13.93	3.56|6.45|8.89|10.51|13.92	4489|810|3618|10456|25955	2217.47|3081.53|5889.53|8184.47	-48.22	40.93	29.6	-25.1	0.7	0.11	0.35	0.84
397	VEGFA and TIMP3	VEGFA low => TIMP3 low	201150_s_at	TIMP3	low=>low	0.514982	8.39546	7.06783	0.265	0.63151	0.74802	0.514982	< 2.22e-16	9.06291	1.84911	7.41075	2.68586	2.84|8.07|9.36|10.35|13.93	2.65|4.67|7.79|9.65|13.57	4633|962|3468|10853|25955	2275.81|3319.19|5825.19|8495.81	-49.41	40.92	30.89	-25.57	0.7	0.13	0.34	0.84
3205	VEGFA and PPP1R16A	VEGFA low => PPP1R16A low	225203_at	PPP1R16A	low=>low	0.457122	8.39546	6.85886	0.209	4.04849	0.308021	0.457122	< 2.22e-16	9.06291	1.84911	6.84005	1.24598	2.84|8.07|9.36|10.35|13.93	3.14|5.94|6.83|7.72|11.56	4231|380|3313|7626|25955	2237.00|2374.00|5307.00|5632.00	-42.13	40.92	27.37	-26.55	0.74	0.06	0.37	0.82
3673	VEGFA and GRTP1	VEGFA low => GRTP1 low	229377_at	GRTP1	low=>low	0.412537	8.39546	5.72097	0.17	1.7825	0.399786	0.412537	< 2.22e-16	9.06291	1.84911	5.40573	1.79195	2.84|8.07|9.36|10.35|13.93	2.62|3.83|4.83|6.97|12.00	5332|388|5845|7616|25955	3333.11|2386.89|7843.89|5617.11	-34.6	40.92	22.57	-26.66	0.7	0.06	0.48	0.76
2857	VEGFA and PMEPA1	VEGFA low => PMEPA1 low	222449_at	PMEPA1	low=>low	0.500536	8.39546	7.58766	0.251	3.07358	0.494188	0.500536	< 2.22e-16	9.06291	1.84911	7.55236	1.82566	2.84|8.07|9.36|10.35|13.93	3.23|6.00|7.52|8.93|12.72	4630|547|4061|8590|25955	2523.74|2653.26|6167.26|6483.74	-41.92	40.9	26.83	-26.15	0.71	0.08	0.39	0.81
2485	VEGFA and JAG1	VEGFA low => JAG1 low	216268_s_at	JAG1	low=>low	0.598521	8.39546	7.95868	0.358	2.37495	0.675167	0.598521	< 2.22e-16	9.06291	1.84911	8.49393	2.0859	2.84|8.07|9.36|10.35|13.93	3.29|7.06|8.85|10.11|13.22	4059|1101|1895|11793|25955	1630.02|3529.98|4323.98|9364.02	-60.12	40.88	36.94	-25.09	0.73	0.15	0.23	0.89
793	VEGFA and CFB	VEGFA low => CFB low	202357_s_at	CFB	low=>low	0.452474	8.39546	7.48566	0.205	2.17177	0.523544	0.452474	< 2.22e-16	9.06291	1.84911	6.9166	2.13955	2.84|8.07|9.36|10.35|13.93	3.59|5.09|6.25|8.43|13.90	5506|236|6643|6854|25955	3625.95|2116.05|8523.05|4973.95	-31.22	40.88	20.37	-26.66	0.71	0.04	0.52	0.74
3325	VEGFA and SLC35F5	VEGFA low => SLC35F5 low	225872_at	SLC35F5	low=>low	0.567437	8.39546	7.62213	0.322	3.74149	0.466586	0.567437	< 2.22e-16	9.06291	1.84911	7.97012	1.52047	2.84|8.07|9.36|10.35|13.93	3.22|7.03|8.25|9.12|12.28	3754|896|1682|11202|25955	1441.62|3208.38|3994.38|8889.62	-60.88	40.83	36.59	-24.52	0.75	0.13	0.22	0.9
1249	VEGFA and FILIP1L	VEGFA low => FILIP1L low	204135_at	FILIP1L	low=>low	0.496624	8.39546	6.91802	0.247	2.21251	0.520177	0.496624	< 2.22e-16	9.06291	1.84911	6.92682	1.9368	2.84|8.07|9.36|10.35|13.93	3.48|5.04|6.93|8.52|12.70	4722|720|3961|9401|25955	2512.92|2929.08|6170.08|7191.92	-44.07	40.83	28.13	-26.05	0.71	0.1	0.38	0.82
553	VEGFA and TNC	VEGFA low => TNC low	201645_at	TNC	low=>low	0.472138	8.39546	6.97491	0.223	1.15165	0.613918	0.472138	< 2.22e-16	9.06291	1.84911	6.71553	2.40438	2.84|8.07|9.36|10.35|13.93	3.14|4.41|6.28|8.75|13.29	5175|521|5504|8463|25955	3093.50|2602.50|7585.50|6381.50	-37.41	40.81	23.9	-26.05	0.7	0.07	0.45	0.77
3517	VEGFA and LRIG3	VEGFA low => LRIG3 low	226908_at	LRIG3	low=>low	0.467023	8.39546	5.45577	0.218	1.68649	0.383909	0.467023	< 2.22e-16	9.06291	1.84911	5.16582	1.52003	2.84|8.07|9.36|10.35|13.93	2.48|3.78|4.88|6.36|11.32	5287|328|5345|6906|25955	3341.47|2273.53|7290.53|4960.47	-33.64	40.81	22.79	-27.61	0.72	0.05	0.47	0.76
1057	VEGFA and HES1	VEGFA low => HES1 low	203394_s_at	HES1	low=>low	0.489287	8.39546	7.33089	0.239	3.20278	0.464012	0.489287	< 2.22e-16	9.06291	1.84911	7.40808	1.75359	2.84|8.07|9.36|10.35|13.93	3.34|5.98|7.48|8.77|12.96	4579|725|3371|9127|25955	2368.66|2935.34|5581.34|6916.66	-45.41	40.8	29.59	-26.57	0.72	0.11	0.35	0.83
949	VEGFA and TRIP10	VEGFA low => TRIP10 low	202734_at	TRIP10	low=>low	0.493823	8.39546	7.09394	0.244	4.55494	0.299087	0.493823	< 2.22e-16	9.06291	1.84911	7.26553	1.11992	2.84|8.07|9.36|10.35|13.93	3.40|6.42|7.40|8.08|11.10	4094|762|1908|8867|25955	1864.61|2991.39|4137.39|6637.61	-51.61	40.77	34.67	-27.36	0.76	0.12	0.25	0.87
3481	VEGFA and PELO	VEGFA low => PELO low	226731_at	PELO	low=>low	0.458826	8.39546	6.7737	0.211	3.03886	0.386586	0.458826	< 2.22e-16	9.06291	1.84911	6.54245	1.55797	2.84|8.07|9.36|10.35|13.93	3.38|5.15|6.28|7.64|12.46	4968|336|5042|7237|25955	3019.57|2284.43|6990.43|5288.57	-35.45	40.77	23.31	-26.79	0.72	0.05	0.46	0.77
2545	VEGFA and LIMA1	VEGFA low => LIMA1 low	217892_s_at	LIMA1	low=>low	0.514947	8.39546	8.66636	0.265	4.78995	0.467414	0.514947	< 2.22e-16	9.06291	1.84911	9.02608	1.67842	2.84|8.07|9.36|10.35|13.93	3.56|7.87|9.30|10.27|13.29	3978|912|2125|10871|25955	1668.55|3221.45|4434.45|8561.55	-56.52	40.7	34.69	-24.95	0.73	0.13	0.26	0.88
1417	VEGFA and TUFT1	VEGFA low => TUFT1 low	205807_s_at	TUFT1	low=>low	0.467739	8.39546	7.0909	0.219	3.33261	0.433609	0.467739	< 2.22e-16	9.06291	1.84911	7.26237	1.71418	2.84|8.07|9.36|10.35|13.93	3.01|5.85|7.41|8.57|12.03	4275|725|3167|9767|25955	2074.83|2925.17|5367.17|7566.83	-48.3	40.69	30.04	-25.29	0.71	0.11	0.34	0.84
1657	VEGFA and COL6A2	VEGFA low => COL6A2 low	209156_s_at	COL6A2	low=>low	0.422415	8.39546	8.0975	0.178	2.75915	0.553015	0.422415	< 2.22e-16	9.06291	1.84911	7.77107	2.4208	2.84|8.07|9.36|10.35|13.93	3.22|5.63|7.14|9.83|13.85	5157|484|5717|8360|25955	3110.88|2530.12|7763.12|6313.88	-36.68	40.69	23.23	-25.75	0.69	0.07	0.47	0.77
2665	VEGFA and ASPN	VEGFA low => ASPN low	219087_at	ASPN	low=>low	0.387682	8.39546	6.97432	0.15	1.51689	0.505378	0.387682	< 2.22e-16	9.06291	1.84911	6.09709	2.41048	2.84|8.07|9.36|10.35|13.93	3.24|4.22|4.78|7.93|13.68	5681|150|7788|6582|25955	3887.81|1943.19|9581.19|4788.81	-28.76	40.69	18.33	-25.91	0.7	0.02	0.56	0.72
2365	VEGFA and CA12	VEGFA low => CA12 low	214164_x_at	CA12	low=>low	0.438852	8.39546	8.23293	0.193	3.45533	0.47063	0.438852	< 2.22e-16	9.06291	1.84911	7.72061	1.98301	2.84|8.07|9.36|10.35|13.93	4.12|6.08|7.11|9.26|13.67	5517|244|6530|6742|25955	3646.44|2114.56|8400.56|4871.44	-30.97	40.68	20.41	-26.79	0.71	0.04	0.52	0.74
1177	VEGFA and PCYOX1	VEGFA low => PCYOX1 low	203803_at	PCYOX1	low=>low	0.472361	8.39546	6.04201	0.223	2.51946	0.409499	0.472361	< 2.22e-16	9.06291	1.84911	6.23071	1.60303	2.84|8.07|9.36|10.35|13.93	2.73|4.88|6.40|7.50|10.50	4206|726|3052|9852|25955	2006.98|2925.02|5251.02|7652.98	-49.09	40.67	30.36	-25.14	0.72	0.11	0.33	0.85
1873	VEGFA and CYR61	VEGFA low => CYR61 low	210764_s_at	CYR61	low=>low	0.492424	8.39546	7.69798	0.242	2.11196	0.579384	0.492424	< 2.22e-16	9.06291	1.84911	7.36286	2.17565	2.84|8.07|9.36|10.35|13.93	3.09|5.49|6.99|9.03|13.90	5251|421|5599|7665|25955	3249.96|2422.04|7600.04|5663.96	-35.1	40.67	22.96	-26.59	0.7	0.06	0.47	0.76
1909	VEGFA and PON2	VEGFA low => PON2 low	210830_s_at	PON2	low=>low	0.531611	8.39546	7.26449	0.283	2.60926	0.5653	0.531611	< 2.22e-16	9.06291	1.84911	7.73252	1.96629	2.84|8.07|9.36|10.35|13.93	2.83|6.22|8.17|9.25|12.67	4176|1077|2275|11507|25955	1780.25|3472.75|4670.75|9111.25	-56.75	40.66	35.06	-25.09	0.72	0.15	0.26	0.87
1201	VEGFA and CXADR	VEGFA low => CXADR low	203917_at	CXADR	low=>low	0.448543	8.39546	7.81873	0.201	2.91176	0.565907	0.448543	< 2.22e-16	9.06291	1.84911	8.04052	2.33294	2.84|8.07|9.36|10.35|13.93	3.54|5.62|8.37|10.16|13.17	4621|860|3878|10514|25955	2344.04|3136.96|6154.96|8237.04	-47	40.65	29.02	-25.08	0.69	0.12	0.36	0.83
1537	VEGFA and PTRF	VEGFA low => PTRF low	208789_at	PTRF	low=>low	0.475845	8.39546	7.67659	0.226	3.58986	0.465404	0.475845	< 2.22e-16	9.06291	1.84911	7.80777	1.80853	2.84|8.07|9.36|10.35|13.93	3.00|6.16|7.91|9.20|12.27	4517|781|3172|9321|25955	2289.72|3008.28|5399.28|7093.72	-46.54	40.62	30.32	-26.44	0.72	0.11	0.33	0.83
1801	VEGFA and TMEM47	VEGFA low => TMEM47 low	209656_s_at	TMEM47	low=>low	0.470982	8.39546	6.35693	0.222	0.188407	0.709349	0.470982	< 2.22e-16	9.06291	1.84911	6.61718	2.78495	2.84|8.07|9.36|10.35|13.93	2.71|3.52|7.04|9.07|13.21	4786|940|3943|10584|25955	2467.89|3258.11|6261.11|8265.89	-46.66	40.62	29.31	-25.5	0.69	0.12	0.36	0.82
877	VEGFA and PRSS8	VEGFA low => PRSS8 low	202525_at	PRSS8	low=>low	0.374591	8.39546	6.88483	0.14	2.76022	0.388315	0.374591	< 2.22e-16	9.06291	1.84911	6.27948	1.91685	2.84|8.07|9.36|10.35|13.93	3.07|4.77|5.28|7.98|12.11	5607|212|7450|6893|25955	3768.41|2050.59|9288.59|5054.41	-29.94	40.61	19.08	-25.85	0.7	0.03	0.54	0.73
2605	VEGFA and NAV2	VEGFA low => NAV2 low	218330_s_at	NAV2	low=>low	0.47822	8.39546	6.3985	0.229	2.4351	0.468332	0.47822	< 2.22e-16	9.06291	1.84911	6.67955	1.81088	2.84|8.07|9.36|10.35|13.93	3.04|4.91|6.97|8.11|11.87	4511|1007|2815|10401|25955	2157.83|3360.17|5168.17|8047.83	-50.65	40.6	32.74	-26.23	0.72	0.14	0.3	0.85
1513	VEGFA and LAPTM4B	VEGFA low => LAPTM4B low	208767_s_at	LAPTM4B	low=>low	0.494415	8.39546	8.52229	0.244	4.23976	0.50148	0.494415	< 2.22e-16	9.06291	1.84911	8.78464	1.87553	2.84|8.07|9.36|10.35|13.93	3.32|7.26|8.99|10.26|13.13	4451|958|2696|10073|25955	2126.64|3282.36|5020.36|7748.64	-50.39	40.58	32.81	-26.4	0.72	0.13	0.29	0.85
1273	VEGFA and CD151	VEGFA low => CD151 low	204306_s_at	CD151	low=>low	0.487226	8.39546	7.96255	0.237	5.4672	0.280003	0.487226	< 2.22e-16	9.06291	1.84911	8.00483	1.06266	2.84|8.07|9.36|10.35|13.93	3.73|7.15|8.04|8.80|11.70	4192|527|2543|7693|25955	2125.21|2593.79|4609.79|5626.21	-44.81	40.58	30.44	-27.54	0.76	0.09	0.31	0.84
1897	VEGFA and ELF3	VEGFA low => ELF3 low	210827_s_at	ELF3	low=>low	0.395697	8.39546	7.92152	0.157	3.77607	0.392253	0.395697	< 2.22e-16	9.06291	1.84911	7.33102	1.83301	2.84|8.07|9.36|10.35|13.93	3.18|5.88|6.59|8.84|12.07	5528|186|7202|6674|25955	3713.08|2000.92|9016.92|4859.08	-29.77	40.57	19.11	-26.02	0.7	0.03	0.54	0.73
2269	VEGFA and PDZRN3	VEGFA low => PDZRN3 low	212915_at	PDZRN3	low=>low	0.404589	8.39546	6.1422	0.164	1.82354	0.453136	0.404589	< 2.22e-16	9.06291	1.84911	5.93027	2.07099	2.84|8.07|9.36|10.35|13.93	2.79|3.95|5.57|7.69|12.40	5128|491|5473|8188|25955	3089.58|2529.42|7511.42|6149.58	-36.66	40.54	23.53	-25.99	0.7	0.07	0.46	0.77
2653	VEGFA and C1orf106	VEGFA low => C1orf106 low	219010_at	C1orf106	low=>low	0.397371	8.39546	7.64695	0.158	3.43109	0.417904	0.397371	< 2.22e-16	9.06291	1.84911	7.21851	1.94466	2.84|8.07|9.36|10.35|13.93	3.27|5.57|6.53|9.01|12.29	5353|304|6583|7330|25955	3450.28|2206.72|8485.72|5427.28	-32.38	40.51	20.66	-25.82	0.7	0.05	0.51	0.74
2677	VEGFA and FAM59A	VEGFA low => FAM59A low	219377_at	FAM59A	low=>low	0.470453	8.39546	6.11485	0.221	3.0171	0.350791	0.470453	< 2.22e-16	9.06291	1.84911	6.19629	1.37878	2.84|8.07|9.36|10.35|13.93	3.17|4.85|6.27|7.24|11.60	4654|734|3181|8562|25955	2464.24|2923.76|5370.76|6372.24	-44.09	40.5	29.88	-27.42	0.73	0.11	0.34	0.82
229	VEGFA and FILIP1L	VEGFA low => FILIP1L low	1554966_a_at	FILIP1L	low=>low	0.467531	8.39546	6.35516	0.219	2.07642	0.454339	0.467531	< 2.22e-16	9.06291	1.84911	6.19405	1.79693	2.84|8.07|9.36|10.35|13.93	2.96|4.52|5.98|7.64|12.59	4956|530|4756|8154|25955	2896.28|2589.72|6815.72|6094.28	-38.25	40.48	24.95	-26.37	0.71	0.08	0.43	0.79
2773	VEGFA and STAP2	VEGFA low => STAP2 low	221610_s_at	STAP2	low=>low	0.395676	8.39546	7.04702	0.157	4.12545	0.289179	0.395676	< 2.22e-16	9.06291	1.84911	6.74625	1.35141	2.84|8.07|9.36|10.35|13.93	3.42|5.61|6.42|7.84|11.06	5183|243|5738|6624|25955	3331.31|2094.69|7589.69|4772.31	-32.07	40.46	21.26	-26.79	0.71	0.04	0.49	0.75
2689	VEGFA and RBM35B	VEGFA low => RBM35B low	219395_at	RBM35B	low=>low	0.362076	8.39546	6.3135	0.131	3.6446	0.272633	0.362076	< 2.22e-16	9.06291	1.84911	6.11545	1.39232	2.84|8.07|9.36|10.35|13.93	2.87|4.94|5.74|7.36|10.24	4940|384|5528|7828|25955	2983.49|2340.51|7484.51|5871.49	-35.81	40.45	22.62	-25.53	0.7	0.06	0.47	0.77
1009	VEGFA and PDGFRA	VEGFA low => PDGFRA low	203131_at	PDGFRA	low=>low	0.410822	8.39546	6.87918	0.169	1.78526	0.554432	0.410822	< 2.22e-16	9.06291	1.84911	6.81002	2.49549	2.84|8.07|9.36|10.35|13.93	2.91|4.41|6.60|9.02|13.73	4979|681|5191|9514|25955	2826.53|2833.47|7343.47|7361.53	-40.47	40.44	25.12	-25.08	0.68	0.09	0.43	0.79
2581	VEGFA and RAB25	VEGFA low => RAB25 low	218186_at	RAB25	low=>low	0.350352	8.39546	7.42327	0.123	2.51702	0.468553	0.350352	< 2.22e-16	9.06291	1.84911	6.76347	2.47295	2.84|8.07|9.36|10.35|13.93	3.48|4.76|5.25|9.45|12.52	5511|326|7334|7671|25955	3597.36|2239.64|9247.64|5757.36	-31.89	40.44	19.9	-25.21	0.69	0.05	0.53	0.74
2197	VEGFA and MYO1D	VEGFA low => MYO1D low	212338_at	MYO1D	low=>low	0.428289	8.39546	5.96321	0.183	1.94103	0.432747	0.428289	< 2.22e-16	9.06291	1.84911	5.86298	1.86836	2.84|8.07|9.36|10.35|13.93	2.59|4.19|5.75|7.31|11.21	4922|560|4645|8293|25955	2847.25|2634.75|6719.75|6218.25	-38.86	40.42	25.31	-26.3	0.71	0.08	0.42	0.79
337	VEGFA and LAMC1	VEGFA low => LAMC1 low	200770_s_at	LAMC1	low=>low	0.484523	8.39546	7.95028	0.235	4.87003	0.349661	0.484523	< 2.22e-16	9.06291	1.84911	8.03898	1.33443	2.84|8.07|9.36|10.35|13.93	3.55|7.08|8.08|8.93|13.36	4188|608|2421|7998|25955	2083.26|2712.74|4525.74|5893.26	-46.09	40.41	31.29	-27.41	0.75	0.1	0.3	0.85
1717	VEGFA and DCN	VEGFA low => DCN low	209335_at	DCN	low=>low	0.388407	8.39546	7.3746	0.151	1.86701	0.539889	0.388407	< 2.22e-16	9.06291	1.84911	6.75997	2.57027	2.84|8.07|9.36|10.35|13.93	3.17|4.57|5.51|9.01|13.35	5430|342|6812|7560|25955	3507.79|2264.21|8734.21|5637.79	-32.45	40.41	20.58	-25.6	0.69	0.05	0.52	0.74
1393	VEGFA and TAGLN	VEGFA low => TAGLN low	205547_s_at	TAGLN	low=>low	0.433501	8.39546	8.25971	0.188	2.44816	0.607408	0.433501	< 2.22e-16	9.06291	1.84911	7.95304	2.59091	2.84|8.07|9.36|10.35|13.93	3.19|5.60|7.59|10.07|14.37	5035|474|5643|8303|25955	3023.65|2485.35|7654.35|6291.65	-36.57	40.35	23	-25.35	0.69	0.07	0.47	0.77
205	VEGFA and RAPH1	VEGFA equivalent RAPH1	225188_at	RAPH1	equivalent	0.577401	8.39546	6.48974	0.333	1.61084	0.629559	0.577401	< 2.22e-16	9.06291	1.84911	7.31647	2.01614	2.84|8.07|9.36|10.35|13.93	2.86|5.85|7.89|8.79|12.18	3962|1393|1425|13278|25955	1438.20|3916.80|3948.80|10754.20	-66.51	40.33	40.16	-24.33	0.74	0.18	0.18	0.9
3037	VEGFA and TNKS1BP1	VEGFA low => TNKS1BP1 low	224792_at	TNKS1BP1	low=>low	0.467998	8.39546	6.33219	0.219	4.07932	0.238954	0.467998	< 2.22e-16	9.06291	1.84911	6.24494	0.944132	2.84|8.07|9.36|10.35|13.93	3.75|5.53|6.17|6.90|10.08	4550|298|3091|5944|25955	2668.27|2179.73|4972.73|4062.27	-36.41	40.31	26.69	-29.51	0.77	0.05	0.37	0.8
2761	VEGFA and FZD5	VEGFA low => FZD5 low	221245_s_at	FZD5	low=>low	0.476867	8.39546	6.94303	0.227	2.27525	0.469068	0.476867	< 2.22e-16	9.06291	1.84911	6.52637	1.81886	2.84|8.07|9.36|10.35|13.93	3.24|5.02|6.21|7.80|12.99	5197|226|6095|6638|25955	3372.80|2050.20|7919.20|4813.80	-31.41	40.3	20.51	-26.29	0.71	0.04	0.51	0.74
3253	VEGFA and MAGI1	VEGFA low => MAGI1 low	225474_at	MAGI1	low=>low	0.465364	8.39546	6.18808	0.217	3.321	0.33455	0.465364	< 2.22e-16	9.06291	1.84911	6.353	1.32932	2.84|8.07|9.36|10.35|13.93	2.93|5.12|6.51|7.37|10.97	4474|887|2590|9151|25955	2214.37|3146.63|4849.63|6891.37	-48	40.29	32.45	-27.21	0.73	0.13	0.29	0.85
3553	VEGFA and ZNF503	VEGFA low => ZNF503 low	227195_at	ZNF503	low=>low	0.519172	8.39546	6.77503	0.27	2.53017	0.493332	0.519172	< 2.22e-16	9.06291	1.84911	7.00119	1.75707	2.84|8.07|9.36|10.35|13.93	3.00|5.68|7.15|8.28|12.23	4279|854|2751|9806|25955	2039.85|3093.15|4990.15|7566.85	-49.57	40.27	31.71	-25.74	0.72	0.12	0.31	0.85
673	VEGFA and NID1	VEGFA low => NID1 low	202007_at	NID1	low=>low	0.469271	8.39546	6.30359	0.22	1.41825	0.567316	0.469271	< 2.22e-16	9.06291	1.84911	6.55978	2.23544	2.84|8.07|9.36|10.35|13.93	2.78|4.26|6.81|8.42|12.44	4434|877|3468|10449|25955	2182.63|3128.37|5719.37|8197.63	-48.18	40.26	29.78	-24.86	0.7	0.12	0.34	0.84
493	VEGFA and PODXL	VEGFA low => PODXL low	201578_at	PODXL	low=>low	0.467813	8.39546	7.5711	0.219	3.67312	0.437476	0.467813	< 2.22e-16	9.06291	1.84911	7.63792	1.72919	2.84|8.07|9.36|10.35|13.93	3.65|6.00|7.69|8.84|13.14	4633|681|3828|8865|25955	2496.90|2817.10|5964.10|6728.90	-42.75	40.26	27.67	-26.04	0.71	0.1	0.38	0.81
457	VEGFA and CNN3	VEGFA low => CNN3 low	201445_at	CNN3	low=>low	0.506814	8.39546	6.93995	0.257	1.83397	0.62752	0.506814	< 2.22e-16	9.06291	1.84911	7.52113	2.2895	2.84|8.07|9.36|10.35|13.93	2.89|5.12|8.07|9.39|12.46	4311|1205|2459|11808|25955	1887.65|3628.35|4882.35|9384.65	-55.76	40.24	34.69	-25.01	0.71	0.16	0.27	0.87
781	VEGFA and MATN2	VEGFA low => MATN2 low	202350_s_at	MATN2	low=>low	0.445531	8.39546	6.38764	0.198	1.66991	0.500552	0.445531	< 2.22e-16	9.06291	1.84911	6.20637	2.07746	2.84|8.07|9.36|10.35|13.93	3.17|4.21|6.03|7.78|12.70	5065|505|5116|7955|25955	3042.12|2527.88|7138.88|5932.12	-36.65	40.24	23.94	-26.25	0.7	0.08	0.45	0.77
289	VEGFA and PTPRF	VEGFA low => PTPRF low	200637_s_at	PTPRF	low=>low	0.431327	8.39546	6.65926	0.186	3.18995	0.382967	0.431327	< 2.22e-16	9.06291	1.84911	6.66075	1.64179	2.84|8.07|9.36|10.35|13.93	3.20|5.10|6.66|8.01|12.09	4773|644|4246|8690|25955	2662.01|2754.99|6356.99|6579.01	-40.89	40.22	26.48	-26.01	0.71	0.09	0.4	0.8
3133	VEGFA and ---	VEGFA low => --- low	225008_at	---	low=>low	0.505717	8.39546	6.70356	0.256	2.94556	0.42393	0.505717	< 2.22e-16	9.06291	1.84911	6.7876	1.55006	2.84|8.07|9.36|10.35|13.93	3.04|5.50|6.85|7.88|11.70	4425|700|3184|8789|25955	2280.74|2844.26|5328.26|6644.74	-44.89	40.21	29.38	-26.3	0.72	0.11	0.34	0.83
2401	VEGFA and CDC42EP4	VEGFA low => CDC42EP4 low	214721_x_at	CDC42EP4	low=>low	0.505819	8.39546	7.41006	0.256	4.71399	0.314845	0.505819	< 2.22e-16	9.06291	1.84911	7.56741	1.15097	2.84|8.07|9.36|10.35|13.93	3.59|6.69|7.68|8.39|12.02	4121|742|2101|8517|25955	1954.50|2908.50|4267.50|6350.50	-48.99	40.18	33.17	-27.18	0.75	0.12	0.27	0.86
2929	VEGFA and TMEM98	VEGFA low => TMEM98 low	223170_at	TMEM98	low=>low	0.43654	8.39546	7.94789	0.191	4.42668	0.391568	0.43654	< 2.22e-16	9.06291	1.84911	7.97543	1.65861	2.84|8.07|9.36|10.35|13.93	3.47|6.36|8.02|9.42|13.86	4779|722|4046|8953|25955	2624.13|2876.87|6200.87|6798.13	-42.04	40.18	27.37	-26.12	0.71	0.1	0.38	0.81
325	VEGFA and CTNNA1	VEGFA low => CTNNA1 low	200765_x_at	CTNNA1	low=>low	0.579713	8.39546	9.12383	0.336	5.98383	0.392901	0.579713	< 2.22e-16	9.06291	1.84911	9.54465	1.25323	2.84|8.07|9.36|10.35|13.93	3.53|8.83|9.90|10.46|12.07	3436|999|1054|12170|25955	1127.65|3307.35|3362.35|9861.65	-68.72	40.15	39.82	-23.24	0.77	0.15	0.16	0.92
3109	VEGFA and NFIA	VEGFA low => NFIA low	224976_at	NFIA	low=>low	0.430427	8.39546	6.63663	0.185	3.71049	0.331988	0.430427	< 2.22e-16	9.06291	1.84911	6.71927	1.42622	2.84|8.07|9.36|10.35|13.93	3.17|5.44|6.80|7.85|12.33	4517|702|3385|8742|25955	2377.52|2841.48|5524.48|6602.52	-43.86	40.14	28.79	-26.32	0.72	0.1	0.35	0.82
1477	VEGFA and CCND1	VEGFA low => CCND1 low	208711_s_at	CCND1	low=>low	0.452384	8.39546	7.08543	0.205	3.12044	0.418022	0.452384	< 2.22e-16	9.06291	1.84911	6.90894	1.70866	2.84|8.07|9.36|10.35|13.93	3.37|5.35|6.70|8.24|13.48	5112|506|4875|7620|25955	3097.61|2520.39|6889.39|5605.61	-36.18	40.13	24.28	-26.9	0.71	0.08	0.44	0.77
3493	VEGFA and MAGI3	VEGFA low => MAGI3 low	226770_at	MAGI3	low=>low	0.436893	8.39546	6.22295	0.191	3.74975	0.288298	0.436893	< 2.22e-16	9.06291	1.84911	6.36256	1.22019	2.84|8.07|9.36|10.35|13.93	3.39|5.29|6.46|7.25|10.79	4201|695|2627|8627|25955	2069.96|2826.04|4758.04|6495.96	-46.84	40.1	30.91	-26.44	0.74	0.11	0.31	0.85
2377	VEGFA and PCGF2	VEGFA low => PCGF2 low	214239_x_at	PCGF2	low=>low	0.496239	8.39546	7.23667	0.246	4.2375	0.371795	0.496239	< 2.22e-16	9.06291	1.84911	7.60704	1.3854	2.84|8.07|9.36|10.35|13.93	4.39|6.55|7.85|8.65|12.77	4008|1051|1763|10571|25955	1678.58|3380.42|4092.42|8241.58	-56.84	40.07	36.42	-25.65	0.74	0.15	0.22	0.88
3145	VEGFA and CMTM4	VEGFA low => CMTM4 low	225009_at	CMTM4	low=>low	0.493889	8.39546	7.35723	0.244	3.38238	0.468161	0.493889	< 2.22e-16	9.06291	1.84911	7.62528	1.75278	2.84|8.07|9.36|10.35|13.93	2.99|6.14|7.89|9.05|12.81	4320|951|2845|10351|25955	2045.09|3225.91|5119.91|8076.09	-50.27	40.05	31.79	-25.3	0.71	0.13	0.31	0.85
61	VEGFA and ITGAV	VEGFA high => ITGAV high	202351_at	ITGAV	high=>high	0.626538	8.39546	8.55289	0.393	3.55429	0.635192	0.626538	< 2.22e-16	9.06291	1.84911	9.31097	1.87465	2.84|8.07|9.36|10.35|13.93	3.09|8.25|9.84|10.66|13.41	3678|1287|1210|13329|25955	1244.30|3720.70|3643.70|10895.30	-68.95	39.9	40.32	-23.31	0.75	0.17	0.17	0.91	Y	18342368
73	VEGFA and LAPTM4B	VEGFA high => LAPTM4B high	214039_s_at	LAPTM4B	high=>high	0.549915	8.39546	9.03214	0.302	3.95866	0.678368	0.549915	< 2.22e-16	9.06291	1.84911	10.1067	2.28104	2.84|8.07|9.36|10.35|13.93	3.27|8.90|10.79|11.80|13.95	3623|1645|1106|13771|25955	1236.65|4031.35|3492.35|11384.65	-67.84	37.59	40.39	-22.36	0.73	0.21	0.15	0.91	Y	Y
49	VEGFA and CUGBP2	VEGFA low => CUGBP2 high	227178_at	CUGBP2	low=>high	-0.500589	8.39546	7.51616	0.251	10.6188	-0.370325	-0.500589	< 2.22e-16	9.06291	1.84911	7.2626	1.36793	2.84|8.07|9.36|10.35|13.93	3.40|6.18|6.99|8.35|11.84	985|4128|10553|2099|25955	3320.79|1792.21|8217.21|4434.79	40.54	-55.14	-25.76	35.08	0.14	0.74	0.87	0.25	Y	Y
37	VEGFA and PRKCB1	VEGFA low => PRKCB1 high	209685_s_at	PRKCB1	low=>high	-0.526914	8.39546	7.91135	0.278	13.5597	-0.675949	-0.526914	< 2.22e-16	9.06291	1.84911	7.43366	2.37212	2.84|8.07|9.36|10.35|13.93	3.41|5.28|6.86|9.77|13.03	1022|4565|11751|2459|25955	3604.73|1982.27|9168.27|5041.73	43.02	-57.98	-26.96	36.38	0.13	0.73	0.87	0.26		32048876
25	VEGFA and PRKCB1	VEGFA low => PRKCB1 high	207957_s_at	PRKCB1	low=>high	-0.52832	8.39546	7.13529	0.279	13.1036	-0.719462	-0.52832	< 2.22e-16	9.06291	1.84911	6.58318	2.5181	2.84|8.07|9.36|10.35|13.93	3.20|4.26|5.72|9.10|13.19	1089|4545|12162|2500|25955	3678.37|1955.63|9572.63|5089.37	42.7	-58.54	-26.46	36.3	0.14	0.73	0.87	0.26		32048876
1	VEGFA and MFNG	VEGFA low => MFNG high	204153_s_at	MFNG	low=>high	-0.500514	8.39546	7.36232	0.251	10.8234	-0.432333	-0.500514	< 2.22e-16	9.06291	1.84911	6.90524	1.59722	2.84|8.07|9.36|10.35|13.93	3.45|5.65|6.50|8.34|11.39	1156|4152|11855|1904|25955	3622.09|1685.91|9388.91|4370.09	40.99	-60.06	-25.45	37.31	0.15	0.73	0.89	0.23
13	VEGFA and VAV1	VEGFA low => VAV1 high	206219_s_at	VAV1	low=>high	-0.514909	8.39546	7.02075	0.265	10.1504	-0.39339	-0.514909	< 2.22e-16	9.06291	1.84911	6.58515	1.41271	2.84|8.07|9.36|10.35|13.93	3.17|5.44|6.13|7.79|10.97	1259|4046|11949|1701|25955	3696.57|1608.43|9511.43|4138.57	40.1	-60.75	-24.99	37.9	0.17	0.73	0.89	0.21	Y	Y
97	VEGFA and RASGRP2	VEGFA high => RASGRP2 low	214369_s_at	RASGRP2	high=>low	-0.573278	8.39546	6.52282	0.329	10.6514	-0.549663	-0.573278	< 2.22e-16	9.06291	1.84911	5.66983	1.77294	2.84|8.07|9.36|10.35|13.93	2.91|4.35|4.89|6.79|11.38	1746|3767|13612|1222|25955	4161.24|1351.76|11196.76|3637.24	37.45	-65.68	-22.82	40.06	0.22	0.72	0.9	0.16		17475478
85	VEGFA and RASGRP2	VEGFA high => RASGRP2 low	208206_s_at	RASGRP2	high=>low	-0.584022	8.39546	7.40381	0.341	10.8039	-0.468845	-0.584022	< 2.22e-16	9.06291	1.84911	6.55481	1.48444	2.84|8.07|9.36|10.35|13.93	4.02|5.50|5.95|7.15|11.86	1895|3430|14017|889|25955	4188.20|1136.80|11723.80|3182.20	35.44	-68	-21.18	40.66	0.24	0.72	0.91	0.13		17475478
