# Supplementary material for: A Boolean approach for novel hypoxia-related gene discovery
Source: PLoS One. 2022 Aug 25;17(8):e0273524. doi: 10.1371/journal.pone.0273524 (PMC9409593; doi:10.1371/journal.pone.0273524)
Supplement: S2 Table — (XLSX) [file pone.0273524.s009.xlsx]

## Sheet: Table_S2
Table S2: Top probesets (genes) that have a strong relationship with VEGFA
S.No	Probeset_ID	Gene	Boolean relationship	BB_2	Note	References (PMID) related to hypoxia
1	224894_at	YAP1	low => YAP1 low	low=>low	Duplicate	28848049
2	224895_at	YAP1	low => YAP1 low	low=>low	Duplicate	28848049
3	225162_at	SH3D19	low => SH3D19 low	low=>low	Not related to 210513_s_at
4	213455_at	FAM114A1	low => FAM114A1 low	low=>low		Y
5	225078_at	EMP2	low => EMP2 low	low=>low	Not related to 210513_s_at	32031575, 23334331
6	218326_s_at	LGR4	low => LGR4 low	low=>low	Not related to 210513_s_at	29555474, 32626928
7	209120_at	NR2F2	low => NR2F2 low	low=>low	Not related to 210513_s_at
8	204517_at	PPIC	low => PPIC low	low=>low		29123894
9	224657_at	ERRFI1	low => ERRFI1 low	low=>low		12387890
10	206219_s_at	VAV1	low => VAV1 high	low=>high		32471123
11	209685_s_at	PRKCB1	low => PRKCB1 high	low=>high	Duplicate	32048876
12	207957_s_at	PRKCB1	low => PRKCB1 high	low=>high	Duplicate	32048876
13	204153_s_at	MFNG	low => MFNG high	low=>high
14	227178_at	CUGBP2	low => CUGBP2 high	low=>high		32331433, 20708014
15	208206_s_at	RASGRP2	high => RASGRP2 low	high=>low	Duplicate	17475478
16	214369_s_at	RASGRP2	high => RASGRP2 low	high=>low	Duplicate	17475478
17	214039_s_at	LAPTM4B	high => LAPTM4B high	high=>high	Not related to 210513_s_at	Y
18	202351_at	ITGAV	high => ITGAV high	high=>high	Not related to 210513_s_at	18342368
19	212698_s_at	SEPT10	equivalent SEPT10	equivalent		SEPT8 (33483609)
20	224955_at	TEAD1	equivalent TEAD1	equivalent		28848049
21	212169_at	FKBP9	equivalent FKBP9	equivalent		15374877
22	202071_at	SDC4	equivalent SDC4	equivalent		24558194
