# Supplementary material for: A Boolean approach for novel hypoxia-related gene discovery
Source: PLoS One. 2022 Aug 25;17(8):e0273524. doi: 10.1371/journal.pone.0273524 (PMC9409593; doi:10.1371/journal.pone.0273524)
Supplement: S3 Table — (XLSX) [file pone.0273524.s010.xlsx]

## Sheet: Sheet1
Table S3: Fold change in the expression levels of candidate genes at 2, 8, 24 and 48 hours of 1% O2 treatment compared to its baseline expression levels at 21% O2.
	HPAEC_1	HPAEC_2	HPAEC_3	Average	Std Dev	TTest	Forward Primer	Reverse Primer
VEGFA							CTACCTCCACCATGCCAAGT	ATGATTCTGCCCTCCTCCTT
0Hr_21% O2	1	1	1	1	0
2Hr_1% O2	1.36085	1.19752	0.581184	1.04652	0.411181	0.854206
8Hr_1% O2	5.60023	4.59986	4.37896	4.85969	0.650772	0.000506369
24Hr_1% O2	12.0476	8.76681	5.66957	8.82799	3.18945	0.0131471
48Hr_1% O2	11.5985	6.7881	6.59123	8.32594	2.83581	0.0110362
SDC4							GTCTGGCTCTGGAGATCTGG	GCCCTCTCAGGGATATGGTT
0Hr_21% O2	1	1	1	1	0
2Hr_1% O2	1.19818	0.973506	0.753128	0.974937	0.222527	0.854836
8Hr_1% O2	1.54025	1.50011	1.34507	1.46181	0.103072	0.00148593
24Hr_1% O2	2.40442	1.92356	1.4632	1.93039	0.470648	0.0266826
48Hr_1% O2	2.40478	2.04781	1.85479	2.10246	0.279038	0.00238608
ERRFI1							CTACTGGAGCAGTCGCAGTG	CGCTCCTGAGCAGAAGAGTT
0Hr_21% O2	1	1	1	1	0
2Hr_1% O2	1.03888	1.48011	1.138	1.219	0.231496	0.176651
8Hr_1% O2	3.78702	4.68303	4.98474	4.48493	0.622948	0.000634913
24Hr_1% O2	3.91076	4.39844	3.52039	3.9432	0.439924	0.000316872
48Hr_1% O2	3.1546	4.5184	5.84115	4.50472	1.34332	0.0106673
ITGAV							GGACTGATGCAGTGTGAGGA	TGCAAGCCTGTTGTATCAGC
0Hr_21% O2	1	1	1	1	0
2Hr_1% O2	0.951278	0.909927	0.718002	0.859736	0.124474	0.122707
8Hr_1% O2	1.09553	1.13606	1.21101	1.14753	0.0585865	0.012046
24Hr_1% O2	1.5354	1.16479	0.939501	1.21323	0.300886	0.286947
48Hr_1% O2	1.35873	1.26678	1.32563	1.31705	0.0465699	0.000296001
FAM114A1							TCGCATGCTTACAGAGCTTC	GATCCTCTTCCACCCAGTCA
0Hr_21% O2	1	1	1	1	0
2Hr_1% O2	0.968271	0.934344	0.886914	0.929843	0.0408651	0.0409987
8Hr_1% O2	1.17103	1.13936	1.22524	1.17854	0.0434261	0.00205537
24Hr_1% O2	1.44237	1.37106	1.09366	1.30236	0.184226	0.0467365
48Hr_1% O2	1.29032	1.08579	1.22204	1.19938	0.104132	0.0294779
